# Supplementary material for: Analysis of spatial perception and the influencing factors of attractions in Southwest China’s ethnic minority areas: The case of Dali Bai Autonomous Prefecture
Source: PLoS One. 2023 Jun 13;18(6):e0285141. doi: 10.1371/journal.pone.0285141 (PMC10263339; doi:10.1371/journal.pone.0285141)
Supplement: S1 File — (ZIP) [file pone.0285141.s001.zip]

Archive with 5 entries (4 files):
- Results of geodetector/year_14-15.xlsm
- Results of geodetector/year_16-17.xlsm
- Results of geodetector/year_18-19.xlsm
- Results of geodetector/year_20-21.xlsm
- Results of geodetector/
