# Supplementary material for: Analysis of spatial perception and the influencing factors of attractions in Southwest China’s ethnic minority areas: The case of Dali Bai Autonomous Prefecture
Source: PLoS One. 2023 Jun 13;18(6):e0285141. doi: 10.1371/journal.pone.0285141 (PMC10263339; doi:10.1371/journal.pone.0285141)
Supplement: S1 File — (ZIP) [file pone.0285141.s001.zip › Results of geodetector/year_14-15.xlsm]

## Sheet: Interaction_detector
Interaction_detector
	x1_road_di	x2_train	x3_city	x4_dem	x5_water	X6_popu_kr	x7_gdp_kri	X8_san_kr	x9_45a	x10_rw_dis
x1_road_di	0.255708
x2_train	0.628308	0.376047
x3_city	0.589362	0.594334	0.3993
x4_dem	0.284943	0.485721	0.461854	0.132777
x5_water	0.45652	0.589136	0.631347	0.357612	0.275566
X6_popu_kr	0.593009	0.524654	0.506432	0.472495	0.599769	0.386258
x7_gdp_kri	0.555743	0.464288	0.568036	0.470427	0.605535	0.494083	0.358739
X8_san_kr	0.697507	0.557673	0.601063	0.578452	0.700714	0.533146	0.507975	0.493956
x9_45a	0.663354	0.784839	0.703594	0.629805	0.599192	0.668116	0.760395	0.760438	0.392534
x10_rw_dis	0.481836	0.691768	0.717278	0.479176	0.552829	0.679488	0.666968	0.751269	0.518636	0.273181
x1_road_di ∩ x2_train
	Weaken						Enhance,nonlinear-
			Interact Result: Enhance,bi-
x1_road_di ∩ x3_city
	Weaken						Enhance,nonlinear-
			Interact Result: Enhance,bi-
x1_road_di ∩ x4_dem
	Weaken						Enhance,nonlinear-
			Interact Result: Enhance,bi-
x1_road_di ∩ x5_water
	Weaken						Enhance,nonlinear-
			Interact Result: Enhance,bi-
x1_road_di ∩ X6_popu_kr
	Weaken						Enhance,nonlinear-
			Interact Result: Enhance,bi-
x1_road_di ∩ x7_gdp_kri
	Weaken						Enhance,nonlinear-
			Interact Result: Enhance,bi-
x1_road_di ∩ X8_san_kr
	Weaken						Enhance,nonlinear-
			Interact Result: Enhance,bi-
x1_road_di ∩ x9_45a
	Weaken						Enhance,nonlinear-
			Interact Result: Enhance,nonlinear-
x1_road_di ∩ x10_rw_dis
	Weaken						Enhance,nonlinear-
			Interact Result: Enhance,bi-
x2_train ∩ x3_city
	Weaken						Enhance,nonlinear-
			Interact Result: Enhance,bi-
x2_train ∩ x4_dem
	Weaken						Enhance,nonlinear-
			Interact Result: Enhance,bi-
x2_train ∩ x5_water
	Weaken						Enhance,nonlinear-
			Interact Result: Enhance,bi-
x2_train ∩ X6_popu_kr
	Weaken						Enhance,nonlinear-
			Interact Result: Enhance,bi-
x2_train ∩ x7_gdp_kri
	Weaken						Enhance,nonlinear-
			Interact Result: Enhance,bi-
x2_train ∩ X8_san_kr
	Weaken						Enhance,nonlinear-
			Interact Result: Enhance,bi-
x2_train ∩ x9_45a
	Weaken						Enhance,nonlinear-
			Interact Result: Enhance,nonlinear-
x2_train ∩ x10_rw_dis
	Weaken						Enhance,nonlinear-
			Interact Result: Enhance,nonlinear-
x3_city ∩ x4_dem
	Weaken						Enhance,nonlinear-
			Interact Result: Enhance,bi-
x3_city ∩ x5_water
	Weaken						Enhance,nonlinear-
			Interact Result: Enhance,bi-
x3_city ∩ X6_popu_kr
	Weaken						Enhance,nonlinear-
			Interact Result: Enhance,bi-
x3_city ∩ x7_gdp_kri
	Weaken						Enhance,nonlinear-
			Interact Result: Enhance,bi-
x3_city ∩ X8_san_kr
	Weaken						Enhance,nonlinear-
			Interact Result: Enhance,bi-
x3_city ∩ x9_45a
	Weaken						Enhance,nonlinear-
			Interact Result: Enhance,bi-
x3_city ∩ x10_rw_dis
	Weaken						Enhance,nonlinear-
			Interact Result: Enhance,nonlinear-
x4_dem ∩ x5_water
	Weaken						Enhance,nonlinear-
			Interact Result: Enhance,bi-
x4_dem ∩ X6_popu_kr
	Weaken						Enhance,nonlinear-
			Interact Result: Enhance,bi-
x4_dem ∩ x7_gdp_kri
	Weaken						Enhance,nonlinear-
			Interact Result: Enhance,bi-
x4_dem ∩ X8_san_kr
	Weaken						Enhance,nonlinear-
			Interact Result: Enhance,bi-
x4_dem ∩ x9_45a
	Weaken						Enhance,nonlinear-
			Interact Result: Enhance,nonlinear-
x4_dem ∩ x10_rw_dis
	Weaken						Enhance,nonlinear-
			Interact Result: Enhance,nonlinear-
x5_water ∩ X6_popu_kr
	Weaken						Enhance,nonlinear-
			Interact Result: Enhance,bi-
x5_water ∩ x7_gdp_kri
	Weaken						Enhance,nonlinear-
			Interact Result: Enhance,bi-
x5_water ∩ X8_san_kr
	Weaken						Enhance,nonlinear-
			Interact Result: Enhance,bi-
x5_water ∩ x9_45a
	Weaken						Enhance,nonlinear-
			Interact Result: Enhance,bi-
x5_water ∩ x10_rw_dis
	Weaken						Enhance,nonlinear-
			Interact Result: Enhance,bi-
X6_popu_kr ∩ x7_gdp_kri
	Weaken						Enhance,nonlinear-
			Interact Result: Enhance,bi-
X6_popu_kr ∩ X8_san_kr
	Weaken						Enhance,nonlinear-
			Interact Result: Enhance,bi-
X6_popu_kr ∩ x9_45a
	Weaken						Enhance,nonlinear-
			Interact Result: Enhance,bi-
X6_popu_kr ∩ x10_rw_dis
	Weaken						Enhance,nonlinear-
			Interact Result: Enhance,nonlinear-
x7_gdp_kri ∩ X8_san_kr
	Weaken						Enhance,nonlinear-
			Interact Result: Enhance,bi-
x7_gdp_kri ∩ x9_45a
	Weaken						Enhance,nonlinear-
			Interact Result: Enhance,bi-
x7_gdp_kri ∩ x10_rw_dis
	Weaken						Enhance,nonlinear-
			Interact Result: Enhance,nonlinear-
X8_san_kr ∩ x9_45a
	Weaken						Enhance,nonlinear-
			Interact Result: Enhance,bi-
X8_san_kr ∩ x10_rw_dis
	Weaken						Enhance,nonlinear-
			Interact Result: Enhance,bi-
x9_45a ∩ x10_rw_dis
	Weaken						Enhance,nonlinear-
			Interact Result: Enhance,bi-

## Sheet: Ecological_detector
Sig. F test: 0.05
	x1_road_di	x2_train	x3_city	x4_dem	x5_water	X6_popu_kr	x7_gdp_kri	X8_san_kr	x9_45a	x10_rw_dis
x1_road_di
x2_train	N
x3_city	N	N
x4_dem	N	Y	Y
x5_water	N	N	N	N
X6_popu_kr	N	N	N	Y	N
x7_gdp_kri	N	N	N	Y	N	N
X8_san_kr	Y	N	N	Y	Y	N	N
x9_45a	N	N	N	Y	N	N	N	N
x10_rw_dis	N	N	N	N	N	N	N	Y	N

## Sheet: Factor_detector
	x1_road_di	x2_train	x3_city	x4_dem	x5_water	X6_popu_kr	x7_gdp_kri	X8_san_kr	x9_45a	x10_rw_dis
q statistic	0.255708	0.376047	0.3993	0.132777	0.275566	0.386258	0.358739	0.493956	0.264624	0.273181
p value	0.000	0.000	0.000	0.015978	0.000	0.000	0.000	0.000	0.000	0.000

## Sheet: Risk_detector
x1_road_di
1	2	3	4	5
0.243063	0.11968	0.0731312	0.038031	0.115216
Sig. t test: 0.05
	1	2	3	4	5
1
2	Y
3	Y	N
4	Y	Y	Y
5	Y	N	Y	Y
x2_train
1	2	3	4	5
0.120453	0.291137	0.155171	0.0730657	0.0448702
Sig. t test: 0.05
	1	2	3	4	5
1
2	Y
3	N	Y
4	Y	Y	Y
5	Y	Y	Y	Y
x3_city
1	2	3	4	5
0.0951478	0.0804421	0.302618	0.0877203	0.186775
Sig. t test: 0.05
	1	2	3	4	5
1
2	N
3	Y	Y
4	N	N	Y
5	Y	Y	Y	Y
x4_dem
1	2	3	4	5
0.0788812	0.209956	0.162978	0.093815	0.0760698
Sig. t test: 0.05
	1	2	3	4	5
1
2	Y
3	Y	N
4	N	Y	N
5	N	Y	Y	N
x5_water
1	2	3	4	5
0.23084	0.214125	0.0829612	0.0554955	0.048304
Sig. t test: 0.05
	1	2	3	4	5
1
2	N
3	Y	Y
4	Y	Y	N
5	Y	Y	N	N
X6_popu_kr
1	2	3	4	5
0.043188	0.143699	0.36085	0.131955	0.128653
Sig. t test: 0.05
	1	2	3	4	5
1
2	Y
3	Y	Y
4	N	N	Y
5	Y	N	Y	N
x7_gdp_kri
1	2	3	4	5
0.113074	0.277939	0.317751	0.121861	0.130398
Sig. t test: 0.05
	1	2	3	4	5
1
2	N
3	Y	N
4	N	N	Y
5	N	N	Y	N
X8_san_kr
1	2	3	4	5
0.11176	0.365608	0.144032	0.125249	0.130165
Sig. t test: 0.05
	1	2	3	4	5
1
2	Y
3	N	Y
4	N	Y	N
5	N	Y	N	N
x9_45a
1	2	3	4	5
0.262385	0.106559	0.0692111	0.03807	0.0462404
Sig. t test: 0.05
	1	2	3	4	5
1
2	Y
3	Y	Y
4	Y	Y	Y
5	Y	Y	N	N
x10_rw_dis
1	2	3	4	5
0.190912	0.255424	0.0970078	0.0659419	0.038086
Sig. t test: 0.05
	1	2	3	4	5
1
2	N
3	Y	Y
4	Y	Y	N
5	Y	Y	Y	Y

## Sheet: Input Data
dian_denis	x1_road_di	x2_train	x3_city	x4_dem	x5_water	X6_popu_kr	x7_gdp_kri	X8_san_kr	x9_45a	x10_rw_dis
0.173912	3	2	3	2	1	3	3	2	1	2
0.03801	1	5	2	2	5	1	1	1	5	2
0.106924	2	1	1	4	2	5	5	5	2	2
0.187648	3	2	3	2	1	3	3	2	1	3
0.101162	3	2	3	5	4	3	3	2	2	3
0.309575	2	2	3	4	3	2	2	2	1	2
0.428367	1	2	3	2	2	2	2	2	1	1
0.054225	2	4	2	2	1	2	1	1	3	3
0.287719	1	3	5	2	1	2	1	1	1	2
0.164121	1	1	1	2	1	5	5	5	3	3
0.038172	3	2	2	2	4	1	1	1	3	5
0.041619	2	4	1	3	3	2	1	1	3	4
0.479977	1	2	3	2	1	3	3	2	1	2
0.48931	1	2	3	2	2	3	3	2	1	1
0.502484	1	2	3	2	1	3	3	2	1	2
0.502484	1	2	3	2	1	3	3	2	1	2
0.037996	2	4	3	2	2	2	1	1	3	3
0.14034	2	1	1	2	1	5	5	5	3	3
0.297676	1	3	5	2	1	2	1	1	1	1
0.113463	2	3	1	1	2	2	1	1	1	1
0.068935	2	2	3	2	1	2	2	2	2	4
0.089669	2	1	1	2	1	5	5	5	3	4
0.132026	1	1	2	3	2	5	5	4	2	1
0.112039	2	3	1	1	2	2	1	1	1	1
0.298339	1	2	3	2	1	2	1	1	1	2
0.079466	1	2	3	2	3	3	3	2	2	3
0.090846	3	3	5	2	1	2	1	1	2	3
0.136714	1	1	1	2	1	5	5	5	3	3
0.130853	1	3	5	2	3	2	1	1	2	2
0.038082	3	5	5	3	4	2	1	1	5	4
0.038038	4	3	4	5	4	2	1	1	3	5
0.130478	5	4	4	4	1	2	1	1	1	2
0.129028	2	1	2	4	2	4	4	4	2	2
0.109531	5	4	5	5	4	2	1	1	1	4
0.038172	2	3	2	3	1	1	1	1	3	3
0.097178	5	4	5	5	4	2	1	1	1	4
0.10945	2	2	2	2	1	4	3	3	2	2
0.101113	5	4	4	3	3	2	1	1	1	1
0.297676	1	3	5	2	1	2	1	1	1	1
0.050726	2	4	2	4	3	2	1	1	3	1
0.095647	1	2	3	2	1	3	3	3	2	3
0.038021	2	3	1	4	3	1	1	1	3	1
0.038019	2	4	1	1	3	1	1	1	3	3
0.11701	1	1	1	3	3	5	5	5	2	1
0.296612	1	3	5	2	1	2	1	1	1	1
0.038132	4	3	2	5	4	2	1	1	2	4
0.058142	3	5	1	3	5	1	1	1	5	1
0.037953	2	2	4	2	1	2	1	1	2	4
0.28754	1	3	5	2	1	2	1	1	1	2
0.072378	3	2	2	5	3	4	3	3	2	4
0.038185	1	3	1	2	4	4	2	1	3	5
0.50146	2	2	3	2	1	3	3	2	1	2
0.449571	1	2	3	2	1	2	2	2	1	2
0.1149	1	4	4	3	1	2	1	1	1	1
0.1149	1	4	4	3	1	2	1	1	1	1
0.053133	2	3	4	4	4	2	1	1	1	3
0.056002	2	4	4	4	3	2	1	1	1	1
0.279213	1	3	5	3	2	2	1	1	1	1
0.038052	3	4	3	2	3	2	1	1	1	3
0.059045	2	5	1	1	5	1	1	1	5	2
0.293716	1	3	5	3	2	2	1	1	1	1
0.373003	2	2	3	3	1	2	2	2	1	1
0.135889	1	3	5	2	1	2	1	1	2	2
0.120187	2	3	5	2	1	2	1	1	2	3
0.448762	1	2	3	3	2	3	3	2	1	1
0.117025	1	3	4	2	1	2	1	1	2	3
0.038047	3	3	2	1	3	2	1	1	3	1
0.038068	3	4	2	4	4	2	1	1	1	2
0.112674	2	3	1	1	3	2	1	1	1	1
0.358162	1	2	2	2	2	4	3	3	1	2
0.038019	1	5	5	2	5	2	1	1	4	5
0.110668	2	2	3	2	3	2	1	1	1	2
0.50146	1	2	3	2	1	3	3	2	1	2
0.384169	1	2	3	3	2	3	3	2	1	1
0.165319	2	3	5	2	2	2	1	1	2	1
0.158191	1	3	5	2	2	2	1	1	2	1
0.038144	1	4	2	2	4	2	1	1	3	5
0.163708	2	3	5	2	2	2	1	1	2	1
0.038075	3	1	2	3	2	2	1	1	1	2
0.084525	1	2	2	3	1	4	3	3	2	1
0.15638	1	1	1	2	2	5	5	5	3	3
0.502484	1	2	3	2	1	3	3	2	1	2
0.297676	1	3	5	2	1	2	1	1	1	1
0.1132	1	4	4	3	1	2	1	1	1	1
0.037923	4	5	2	4	3	1	1	1	5	5
0.038195	1	4	3	2	3	2	1	1	2	1
0.114694	1	1	2	2	1	5	4	4	2	2
0.038121	3	4	4	4	4	2	1	1	4	5
0.149877	1	3	5	2	2	2	1	1	2	1
0.137781	5	4	4	4	2	2	1	1	1	2
0.462322	1	2	3	2	1	3	3	2	1	2
