# Supplementary material for: Analysis of spatial perception and the influencing factors of attractions in Southwest China’s ethnic minority areas: The case of Dali Bai Autonomous Prefecture
Source: PLoS One. 2023 Jun 13;18(6):e0285141. doi: 10.1371/journal.pone.0285141 (PMC10263339; doi:10.1371/journal.pone.0285141)
Supplement: S1 File — (ZIP) [file pone.0285141.s001.zip › Results of geodetector/year_16-17.xlsm]

## Sheet: Interaction_detector
Interaction_detector
	x1_road_di	x2_train	x3_city	x4_dem	x5_water_d	x6_popu_kr	x7_gdp_kri	x8_san_kr	x9_45a	x10_rw_dis
x1_road_di	0.241053
x2_train	0.604473	0.310375
x3_city	0.649789	0.554991	0.427076
x4_dem	0.34843	0.471305	0.550277	0.219922
x5_water_d	0.437882	0.445752	0.547289	0.36332	0.264543
x6_popu_kr	0.554428	0.550273	0.591225	0.55792	0.556887	0.43178
x7_gdp_kri	0.628586	0.531157	0.576292	0.575533	0.577798	0.546279	0.465834
x8_san_kr	0.694679	0.580872	0.625717	0.613285	0.611665	0.57355	0.554866	0.513364
x9_45a	0.533842	0.725378	0.746962	0.521285	0.455116	0.716183	0.773137	0.722055	0.26447
x10_rw_dis	0.377676	0.569663	0.668974	0.376667	0.361916	0.702165	0.712938	0.762251	0.423298	0.142717
x1_road_di ∩ x2_train
	Weaken						Enhance,nonlinear-
			Interact Result: Enhance,nonlinear-
x1_road_di ∩ x3_city
	Weaken						Enhance,nonlinear-
			Interact Result: Enhance,bi-
x1_road_di ∩ x4_dem
	Weaken						Enhance,nonlinear-
			Interact Result: Enhance,bi-
x1_road_di ∩ x5_water_d
	Weaken						Enhance,nonlinear-
			Interact Result: Enhance,bi-
x1_road_di ∩ x6_popu_kr
	Weaken						Enhance,nonlinear-
			Interact Result: Enhance,bi-
x1_road_di ∩ x7_gdp_kri
	Weaken						Enhance,nonlinear-
			Interact Result: Enhance,bi-
x1_road_di ∩ x8_san_kr
	Weaken						Enhance,nonlinear-
			Interact Result: Enhance,bi-
x1_road_di ∩ x9_45a
	Weaken						Enhance,nonlinear-
			Interact Result: Enhance,nonlinear-
x1_road_di ∩ x10_rw_dis
	Weaken						Enhance,nonlinear-
			Interact Result: Enhance,bi-
x2_train ∩ x3_city
	Weaken						Enhance,nonlinear-
			Interact Result: Enhance,bi-
x2_train ∩ x4_dem
	Weaken						Enhance,nonlinear-
			Interact Result: Enhance,bi-
x2_train ∩ x5_water_d
	Weaken						Enhance,nonlinear-
			Interact Result: Enhance,bi-
x2_train ∩ x6_popu_kr
	Weaken						Enhance,nonlinear-
			Interact Result: Enhance,bi-
x2_train ∩ x7_gdp_kri
	Weaken						Enhance,nonlinear-
			Interact Result: Enhance,bi-
x2_train ∩ x8_san_kr
	Weaken						Enhance,nonlinear-
			Interact Result: Enhance,bi-
x2_train ∩ x9_45a
	Weaken						Enhance,nonlinear-
			Interact Result: Enhance,nonlinear-
x2_train ∩ x10_rw_dis
	Weaken						Enhance,nonlinear-
			Interact Result: Enhance,nonlinear-
x3_city ∩ x4_dem
	Weaken						Enhance,nonlinear-
			Interact Result: Enhance,bi-
x3_city ∩ x5_water_d
	Weaken						Enhance,nonlinear-
			Interact Result: Enhance,bi-
x3_city ∩ x6_popu_kr
	Weaken						Enhance,nonlinear-
			Interact Result: Enhance,bi-
x3_city ∩ x7_gdp_kri
	Weaken						Enhance,nonlinear-
			Interact Result: Enhance,bi-
x3_city ∩ x8_san_kr
	Weaken						Enhance,nonlinear-
			Interact Result: Enhance,bi-
x3_city ∩ x9_45a
	Weaken						Enhance,nonlinear-
			Interact Result: Enhance,nonlinear-
x3_city ∩ x10_rw_dis
	Weaken						Enhance,nonlinear-
			Interact Result: Enhance,nonlinear-
x4_dem ∩ x5_water_d
	Weaken						Enhance,nonlinear-
			Interact Result: Enhance,bi-
x4_dem ∩ x6_popu_kr
	Weaken						Enhance,nonlinear-
			Interact Result: Enhance,bi-
x4_dem ∩ x7_gdp_kri
	Weaken						Enhance,nonlinear-
			Interact Result: Enhance,bi-
x4_dem ∩ x8_san_kr
	Weaken						Enhance,nonlinear-
			Interact Result: Enhance,bi-
x4_dem ∩ x9_45a
	Weaken						Enhance,nonlinear-
			Interact Result: Enhance,nonlinear-
x4_dem ∩ x10_rw_dis
	Weaken						Enhance,nonlinear-
			Interact Result: Enhance,nonlinear-
x5_water_d ∩ x6_popu_kr
	Weaken						Enhance,nonlinear-
			Interact Result: Enhance,bi-
x5_water_d ∩ x7_gdp_kri
	Weaken						Enhance,nonlinear-
			Interact Result: Enhance,bi-
x5_water_d ∩ x8_san_kr
	Weaken						Enhance,nonlinear-
			Interact Result: Enhance,bi-
x5_water_d ∩ x9_45a
	Weaken						Enhance,nonlinear-
			Interact Result: Enhance,bi-
x5_water_d ∩ x10_rw_dis
	Weaken						Enhance,nonlinear-
			Interact Result: Enhance,bi-
x6_popu_kr ∩ x7_gdp_kri
	Weaken						Enhance,nonlinear-
			Interact Result: Enhance,bi-
x6_popu_kr ∩ x8_san_kr
	Weaken						Enhance,nonlinear-
			Interact Result: Enhance,bi-
x6_popu_kr ∩ x9_45a
	Weaken						Enhance,nonlinear-
			Interact Result: Enhance,nonlinear-
x6_popu_kr ∩ x10_rw_dis
	Weaken						Enhance,nonlinear-
			Interact Result: Enhance,nonlinear-
x7_gdp_kri ∩ x8_san_kr
	Weaken						Enhance,nonlinear-
			Interact Result: Enhance,bi-
x7_gdp_kri ∩ x9_45a
	Weaken						Enhance,nonlinear-
			Interact Result: Enhance,nonlinear-
x7_gdp_kri ∩ x10_rw_dis
	Weaken						Enhance,nonlinear-
			Interact Result: Enhance,nonlinear-
x8_san_kr ∩ x9_45a
	Weaken						Enhance,nonlinear-
			Interact Result: Enhance,bi-
x8_san_kr ∩ x10_rw_dis
	Weaken						Enhance,nonlinear-
			Interact Result: Enhance,nonlinear-
x9_45a ∩ x10_rw_dis
	Weaken						Enhance,nonlinear-
			Interact Result: Enhance,nonlinear-

## Sheet: Ecological_detector
Sig. F test: 0.05
	x1_road_di	x2_train	x3_city	x4_dem	x5_water_d	x6_popu_kr	x7_gdp_kri	x8_san_kr	x9_45a	x10_rw_dis
x1_road_di
x2_train	N
x3_city	Y	Y
x4_dem	N	N	Y
x5_water_d	N	N	Y	N
x6_popu_kr	Y	Y	N	Y	Y
x7_gdp_kri	Y	Y	N	Y	Y	N
x8_san_kr	Y	Y	N	Y	Y	N	N
x9_45a	N	N	Y	N	N	Y	Y	Y
x10_rw_dis	N	Y	Y	N	N	Y	Y	Y	N

## Sheet: Factor_detector
	x1_road_di	x2_train	x3_city	x4_dem	x5_water_d	x6_popu_kr	x7_gdp_kri	x8_san_kr	x9_45a	x10_rw_dis
q statistic	0.241053	0.310375	0.427076	0.219922	0.264543	0.43178	0.465834	0.513364	0.26447	0.142717
p value	0.000	0.000	0.000	0.000	0.000	0.000	0.000	0.000	0.000	0.000

## Sheet: Risk_detector
x1_road_di
1	2	3	4	5
0.495109	0.230998	0.158257	0.038104	0.201773
Sig. t test: 0.05
	1	2	3	4	5
1
2	Y
3	Y	Y
4	Y	Y	Y
5	Y	N	N	Y
x2_train
1	2	3	4	5
0.330502	0.588686	0.30649	0.151997	0.131984
Sig. t test: 0.05
	1	2	3	4	5
1
2	Y
3	N	Y
4	Y	Y	Y
5	Y	Y	Y	N
x3_city
1	2	3	4	5
0.25393	0.0669289	0.642405	0.0951042	0.348077
Sig. t test: 0.05
	1	2	3	4	5
1
2	Y
3	Y	Y
4	Y	N	Y
5	Y	Y	Y	Y
x4_dem
1	2	3	4	5
0.156755	0.465074	0.185477	0.13032	0.156968
Sig. t test: 0.05
	1	2	3	4	5
1
2	Y
3	N	Y
4	N	Y	N
5	N	Y	N	N
x5_water_d
1	2	3	4	5
0.497425	0.24624	0.126978	0.038077	0.15549
Sig. t test: 0.05
	1	2	3	4	5
1
2	Y
3	Y	Y
4	Y	Y	Y
5	Y	Y	N	Y
x6_popu_kr
1	2	3	4	5
0.126086	0.273116	0.815821	0.362301	0.360917
Sig. t test: 0.05
	1	2	3	4	5
1
2	Y
3	Y	Y
4	N	N	Y
5	Y	Y	Y	N
x7_gdp_kri
1	2	3	4	5
0.219792	0.503342	0.771297	0.139324	0.371762
Sig. t test: 0.05
	1	2	3	4	5
1
2	Y
3	Y	Y
4	Y	Y	Y
5	Y	N	Y	Y
x8_san_kr
1	2	3	4	5
0.216774	0.404252	0.758192	0.117012	0.371762
Sig. t test: 0.05
	1	2	3	4	5
1
2	N
3	Y	Y
4	Y	N	Y
5	Y	N	Y	Y
x9_45a
1	2	3	4	5
0.515238	0.263235	0.218844	0.0433652	0.146446
Sig. t test: 0.05
	1	2	3	4	5
1
2	Y
3	Y	N
4	Y	Y	Y
5	Y	Y	N	Y
x10_rw_dis
1	2	3	4	5
0.420984	0.425392	0.266783	0.0563515	0.0381066
Sig. t test: 0.05
	1	2	3	4	5
1
2	N
3	Y	Y
4	Y	Y	Y
5	Y	Y	Y	N

## Sheet: Input Data
dian_den_1	x1_road_di	x2_train	x3_city	x4_dem	x5_water_d	x6_popu_kr	x7_gdp_kri	x8_san_kr	x9_45a	x10_rw_dis
0.038012	5	5	5	4	1	2	1	1	5	5
0.038079	3	4	2	3	5	2	1	1	3	5
0.286731	2	3	1	1	2	2	1	1	1	1
0.277338	2	3	1	1	2	2	1	1	1	1
0.038054	2	3	3	1	3	2	1	1	3	3
0.265542	1	3	1	1	2	2	1	1	1	1
0.063217	2	4	1	1	2	1	1	1	4	2
0.075617	3	3	2	1	2	2	1	1	3	1
0.038132	4	3	2	4	3	2	1	1	2	4
0.075625	3	3	2	1	2	2	1	1	3	1
0.065188	3	4	2	3	3	2	1	1	1	2
0.286108	2	3	1	1	2	2	1	1	1	1
0.287768	2	3	1	1	2	2	1	1	1	1
0.038019	1	5	5	2	5	2	1	1	4	4
0.03795	1	5	5	2	4	2	1	1	4	4
0.286108	2	3	1	1	2	2	1	1	1	1
0.062446	2	4	1	1	3	1	1	1	4	2
0.265542	1	3	1	1	2	2	1	1	1	1
0.065634	2	4	2	3	3	2	1	1	1	1
0.22227	3	3	1	2	1	2	1	1	1	1
0.03801	1	5	2	1	5	1	1	1	5	1
0.190153	3	5	1	3	5	1	1	1	5	1
0.140791	1	5	1	2	5	1	1	1	5	1
0.215823	3	5	1	2	5	1	1	1	5	1
0.190153	3	5	1	3	5	1	1	1	5	1
0.192159	1	5	1	1	5	1	1	1	5	2
0.186662	1	5	1	1	5	1	1	1	5	2
0.235537	2	5	1	1	5	1	1	1	5	2
0.175834	3	5	1	2	5	1	1	1	5	1
0.037923	3	5	2	4	2	1	1	1	5	4
0.224659	1	5	1	2	5	1	1	1	5	2
0.28953	3	2	3	2	1	2	2	3	1	3
0.523299	1	3	5	2	1	2	1	1	2	1
0.238099	2	1	1	3	2	5	5	5	2	2
0.444749	1	1	1	2	1	5	5	5	3	3
0.484456	2	2	3	2	1	3	2	3	1	3
0.28953	3	2	3	2	1	2	2	3	1	3
0.327344	3	2	3	2	1	2	2	3	1	3
0.181216	3	2	3	5	3	3	3	3	2	3
0.082115	3	2	3	5	2	2	2	3	2	4
0.615409	2	2	3	3	2	2	2	3	1	2
0.852498	1	2	3	2	1	2	2	3	1	1
1.02589	1	2	3	2	1	3	3	3	1	2
0.434378	1	3	5	2	1	2	1	1	1	2
0.502916	1	1	1	2	1	5	5	5	3	3
1.04394	1	2	3	2	1	3	3	3	1	1
0.038172	3	2	2	2	4	1	1	1	3	4
1.02902	1	2	3	2	1	3	3	3	1	2
1.02445	1	2	3	2	1	3	3	3	1	2
0.782455	2	2	3	2	1	2	2	3	1	3
0.703736	2	2	3	3	1	3	3	3	1	1
1.04121	1	2	3	2	1	3	3	3	1	1
1.02902	1	2	3	2	1	3	3	3	1	2
1.06262	1	2	3	2	1	3	3	3	1	2
0.850708	1	2	3	2	1	4	3	3	1	2
0.447279	1	3	5	2	1	2	1	1	1	1
0.679089	1	2	3	2	1	2	2	2	1	2
0.038062	2	2	4	1	2	2	1	1	4	1
0.184285	2	2	3	2	1	2	2	2	2	3
1.02589	1	2	3	2	1	3	3	3	1	2
0.36311	3	2	3	2	1	2	2	3	1	2
0.415184	1	1	1	2	2	5	5	5	2	2
0.274105	1	1	1	2	2	5	5	5	2	1
0.142669	1	1	2	3	2	5	5	5	2	1
0.488589	1	1	1	2	2	5	5	5	3	3
0.561091	1	2	3	2	1	2	1	2	1	2
0.198015	3	3	5	2	1	2	1	1	2	2
0.427826	1	3	5	2	1	2	1	1	1	2
1.04121	1	2	3	2	1	3	3	3	1	1
0.436019	2	3	5	2	1	2	1	1	2	2
0.415799	1	1	1	2	1	5	5	5	3	3
0.181982	1	3	5	2	2	2	1	1	2	2
0.038038	4	3	4	5	3	2	1	1	3	5
0.130865	2	3	5	2	1	2	1	1	2	2
0.038982	3	2	4	2	1	2	1	1	2	4
0.134648	2	2	2	3	1	4	4	4	2	2
1.06986	1	2	3	2	1	3	3	3	1	1
0.447279	1	3	5	2	1	2	1	1	1	1
0.416031	3	2	3	2	1	3	3	3	1	1
0.317601	3	2	3	2	1	4	3	3	1	1
0.158434	1	2	3	2	1	3	3	3	2	3
0.240674	2	2	3	2	1	2	1	2	1	2
0.146374	1	1	1	3	2	5	5	5	2	1
0.443107	1	3	5	2	1	2	1	1	1	1
0.443107	1	3	5	2	1	2	1	1	1	1
0.070316	2	2	4	2	1	2	1	1	2	3
0.488589	1	1	1	2	2	5	5	5	3	3
0.434254	1	3	5	2	1	2	1	1	1	2
0.082141	3	2	3	5	2	4	3	4	2	3
1.06382	1	2	3	2	1	3	3	3	1	1
0.548408	1	3	5	2	1	2	1	1	2	1
0.910373	1	2	3	2	1	2	2	3	1	2
0.984876	1	2	3	2	2	3	3	3	1	1
0.546729	2	3	5	2	2	2	1	1	2	1
0.038034	1	3	1	1	4	1	1	1	3	3
0.439317	1	3	5	2	1	2	1	1	1	2
0.548408	1	3	5	2	1	2	1	1	2	1
0.149873	1	3	5	2	2	2	1	1	2	1
0.548408	1	3	5	2	1	2	1	1	2	1
0.408225	1	3	5	3	2	2	1	1	1	1
0.434203	1	3	5	2	1	2	1	1	1	1
0.72219	2	2	3	3	1	2	2	2	1	1
0.188226	1	3	5	2	1	2	1	1	2	2
0.166436	2	3	5	2	1	2	1	1	2	2
0.415799	1	1	1	2	1	5	5	5	3	3
0.955434	1	2	3	2	1	3	3	3	1	1
0.548408	1	3	5	2	1	2	1	1	2	1
0.762453	1	2	3	2	1	4	3	3	1	2
0.14747	2	2	4	2	2	2	1	1	1	2
1.06382	1	2	3	2	1	3	3	3	1	2
0.415799	1	1	1	2	1	5	5	5	3	3
1.04394	1	2	3	2	1	3	3	3	1	1
0.811865	1	2	3	2	1	3	3	3	1	1
0.546729	2	3	5	2	1	2	1	1	2	1
0.527463	1	3	5	2	1	2	1	1	2	1
0.095591	2	2	4	2	1	2	1	1	2	2
0.548192	1	3	5	2	2	2	1	1	2	1
0.046611	1	3	4	2	2	2	1	1	2	3
1.04121	1	2	3	2	1	3	3	3	1	1
0.526042	2	3	5	2	2	2	1	1	2	1
0.548408	1	3	5	2	1	2	1	1	2	1
0.548408	1	3	5	2	1	2	1	1	2	1
0.955434	1	2	3	2	1	3	3	3	1	1
0.536676	2	3	5	2	1	2	1	1	2	1
0.929558	1	2	3	2	1	2	2	3	1	1
0.488589	1	1	1	2	2	5	5	5	3	3
1.06262	1	2	3	2	1	3	3	3	1	2
0.447279	1	3	5	2	1	2	1	1	1	1
0.850708	1	2	3	2	2	4	3	3	1	2
0.144	1	2	2	2	1	5	4	4	2	2
0.447279	1	3	5	2	1	2	1	1	1	1
0.488589	1	1	1	2	2	5	5	5	3	3
1.06986	1	2	3	2	1	3	3	3	1	1
0.548408	1	3	5	2	1	2	1	1	2	1
0.989112	1	2	3	2	1	3	3	3	1	2
0.076383	1	4	4	2	2	2	1	1	2	1
0.432608	2	1	1	2	1	5	5	5	3	3
0.194377	1	1	1	2	2	5	5	5	3	4
0.269128	2	1	1	2	1	5	5	5	3	3
0.102605	1	2	3	2	2	3	3	3	2	3
0.315454	2	1	1	2	1	5	5	5	3	3
0.134525	2	2	3	2	1	4	3	4	2	2
0.038119	1	3	1	1	1	3	1	1	3	4
0.414712	1	1	1	2	2	5	5	5	3	3
0.038185	1	3	1	2	3	4	2	2	3	5
0.038052	3	4	4	2	2	2	1	1	1	3
0.139101	1	2	3	2	1	3	3	3	2	3
0.089744	1	2	3	2	1	4	3	4	2	1
0.443119	1	1	1	2	1	5	5	5	3	3
0.076383	1	4	4	2	2	2	1	1	2	1
0.038082	3	5	5	2	3	2	1	1	5	4
0.0408	2	4	4	3	2	2	1	1	2	3
0.123621	2	4	4	4	2	2	1	1	1	2
0.054225	2	4	2	2	1	2	1	1	3	2
0.254291	1	4	4	2	1	2	1	1	1	1
0.041619	2	4	1	2	2	2	1	1	4	3
0.037996	2	4	3	2	2	2	1	1	3	3
0.038079	4	4	3	3	2	2	1	1	4	1
0.119006	2	3	4	4	3	2	1	1	1	3
0.037995	2	4	4	3	4	2	1	1	4	4
0.050726	2	4	2	3	2	2	1	1	3	1
0.279435	1	4	5	2	1	2	1	1	1	1
0.195697	2	4	4	3	2	2	1	1	1	1
0.289142	1	4	5	3	1	2	1	1	1	1
0.289142	1	4	5	3	1	2	1	1	1	1
0.279435	1	4	5	2	1	2	1	1	1	1
0.13416	2	3	4	4	3	2	1	1	1	3
0.169616	2	4	4	3	2	2	1	1	1	1
0.176517	2	4	4	3	2	2	1	1	1	1
0.279435	1	4	5	2	1	2	1	1	1	1
0.156001	1	3	5	2	1	2	1	1	2	1
0.037936	1	2	3	3	1	2	1	1	3	2
0.038144	1	4	2	2	4	2	1	1	4	5
0.270904	1	4	5	3	1	2	1	1	1	1
0.272269	1	4	5	3	2	2	1	1	1	1
0.038121	2	4	4	3	3	2	1	1	4	5
0.241434	5	4	5	5	3	2	1	1	1	3
0.256718	5	4	5	4	3	2	1	1	1	3
0.18145	5	4	5	3	1	2	1	1	1	2
0.261512	5	4	5	4	3	2	1	1	1	3
0.255946	5	4	5	4	3	2	1	1	1	3
0.241434	5	4	5	5	3	2	1	1	1	3
0.232399	5	4	5	5	3	2	1	1	1	3
0.098413	5	3	4	1	3	2	1	1	1	1
0.21041	5	4	5	3	1	2	1	1	1	2
0.065266	3	1	1	3	1	2	1	1	1	3
0.038196	2	1	1	3	1	2	1	1	2	2
0.038172	2	3	2	3	1	1	1	1	3	2
0.105478	2	3	1	3	2	1	1	1	3	1
0.111205	2	3	1	3	3	1	1	1	3	1
0.111205	2	3	1	3	3	1	1	1	3	1
0.062827	3	1	2	3	2	2	1	1	1	2
0.038167	4	2	4	4	4	2	1	1	3	5
