# Supplementary material for: Analysis of spatial perception and the influencing factors of attractions in Southwest China’s ethnic minority areas: The case of Dali Bai Autonomous Prefecture
Source: PLoS One. 2023 Jun 13;18(6):e0285141. doi: 10.1371/journal.pone.0285141 (PMC10263339; doi:10.1371/journal.pone.0285141)
Supplement: S1 File — (ZIP) [file pone.0285141.s001.zip › Results of geodetector/year_18-19.xlsm]

## Sheet: Interaction_detector
Interaction_detector
	x1_road_di	x2_train	x3_city	x4_dem	x5_water	X6_popu_kr	x7_gdp_kri	X8_san_kr	x9_45a	x10_rw_dis
x1_road_di	0.201382
x2_train	0.698578	0.406013
x3_city	0.793377	0.673802	0.607046
x4_dem	0.281304	0.536194	0.662233	0.139251
x5_water	0.338825	0.485853	0.654464	0.25424	0.193
X6_popu_kr	0.585096	0.60375	0.686413	0.53154	0.56357	0.480198
x7_gdp_kri	0.784639	0.681074	0.708341	0.697348	0.697146	0.690177	0.633756
X8_san_kr	0.813821	0.699384	0.706535	0.727182	0.714929	0.701636	0.688887	0.670891
x9_45a	0.52336	0.731437	0.782644	0.45434	0.415205	0.701831	0.817395	0.813479	0.270417
x10_rw_dis	0.361908	0.727356	0.858926	0.383219	0.424678	0.694965	0.861478	0.901137	0.433815	0.193782
x1_road_di ∩ x2_train
	Weaken						Enhance,nonlinear-
			Interact Result: Enhance,nonlinear-
x1_road_di ∩ x3_city
	Weaken						Enhance,nonlinear-
			Interact Result: Enhance,bi-
x1_road_di ∩ x4_dem
	Weaken						Enhance,nonlinear-
			Interact Result: Enhance,bi-
x1_road_di ∩ x5_water
	Weaken						Enhance,nonlinear-
			Interact Result: Enhance,bi-
x1_road_di ∩ X6_popu_kr
	Weaken						Enhance,nonlinear-
			Interact Result: Enhance,bi-
x1_road_di ∩ x7_gdp_kri
	Weaken						Enhance,nonlinear-
			Interact Result: Enhance,bi-
x1_road_di ∩ X8_san_kr
	Weaken						Enhance,nonlinear-
			Interact Result: Enhance,bi-
x1_road_di ∩ x9_45a
	Weaken						Enhance,nonlinear-
			Interact Result: Enhance,nonlinear-
x1_road_di ∩ x10_rw_dis
	Weaken						Enhance,nonlinear-
			Interact Result: Enhance,bi-
x2_train ∩ x3_city
	Weaken						Enhance,nonlinear-
			Interact Result: Enhance,bi-
x2_train ∩ x4_dem
	Weaken						Enhance,nonlinear-
			Interact Result: Enhance,bi-
x2_train ∩ x5_water
	Weaken						Enhance,nonlinear-
			Interact Result: Enhance,bi-
x2_train ∩ X6_popu_kr
	Weaken						Enhance,nonlinear-
			Interact Result: Enhance,bi-
x2_train ∩ x7_gdp_kri
	Weaken						Enhance,nonlinear-
			Interact Result: Enhance,bi-
x2_train ∩ X8_san_kr
	Weaken						Enhance,nonlinear-
			Interact Result: Enhance,bi-
x2_train ∩ x9_45a
	Weaken						Enhance,nonlinear-
			Interact Result: Enhance,nonlinear-
x2_train ∩ x10_rw_dis
	Weaken						Enhance,nonlinear-
			Interact Result: Enhance,nonlinear-
x3_city ∩ x4_dem
	Weaken						Enhance,nonlinear-
			Interact Result: Enhance,bi-
x3_city ∩ x5_water
	Weaken						Enhance,nonlinear-
			Interact Result: Enhance,bi-
x3_city ∩ X6_popu_kr
	Weaken						Enhance,nonlinear-
			Interact Result: Enhance,bi-
x3_city ∩ x7_gdp_kri
	Weaken						Enhance,nonlinear-
			Interact Result: Enhance,bi-
x3_city ∩ X8_san_kr
	Weaken						Enhance,nonlinear-
			Interact Result: Enhance,bi-
x3_city ∩ x9_45a
	Weaken						Enhance,nonlinear-
			Interact Result: Enhance,bi-
x3_city ∩ x10_rw_dis
	Weaken						Enhance,nonlinear-
			Interact Result: Enhance,nonlinear-
x4_dem ∩ x5_water
	Weaken						Enhance,nonlinear-
			Interact Result: Enhance,bi-
x4_dem ∩ X6_popu_kr
	Weaken						Enhance,nonlinear-
			Interact Result: Enhance,bi-
x4_dem ∩ x7_gdp_kri
	Weaken						Enhance,nonlinear-
			Interact Result: Enhance,bi-
x4_dem ∩ X8_san_kr
	Weaken						Enhance,nonlinear-
			Interact Result: Enhance,bi-
x4_dem ∩ x9_45a
	Weaken						Enhance,nonlinear-
			Interact Result: Enhance,nonlinear-
x4_dem ∩ x10_rw_dis
	Weaken						Enhance,nonlinear-
			Interact Result: Enhance,nonlinear-
x5_water ∩ X6_popu_kr
	Weaken						Enhance,nonlinear-
			Interact Result: Enhance,bi-
x5_water ∩ x7_gdp_kri
	Weaken						Enhance,nonlinear-
			Interact Result: Enhance,bi-
x5_water ∩ X8_san_kr
	Weaken						Enhance,nonlinear-
			Interact Result: Enhance,bi-
x5_water ∩ x9_45a
	Weaken						Enhance,nonlinear-
			Interact Result: Enhance,bi-
x5_water ∩ x10_rw_dis
	Weaken						Enhance,nonlinear-
			Interact Result: Enhance,nonlinear-
X6_popu_kr ∩ x7_gdp_kri
	Weaken						Enhance,nonlinear-
			Interact Result: Enhance,bi-
X6_popu_kr ∩ X8_san_kr
	Weaken						Enhance,nonlinear-
			Interact Result: Enhance,bi-
X6_popu_kr ∩ x9_45a
	Weaken						Enhance,nonlinear-
			Interact Result: Enhance,bi-
X6_popu_kr ∩ x10_rw_dis
	Weaken						Enhance,nonlinear-
			Interact Result: Enhance,nonlinear-
x7_gdp_kri ∩ X8_san_kr
	Weaken						Enhance,nonlinear-
			Interact Result: Enhance,bi-
x7_gdp_kri ∩ x9_45a
	Weaken						Enhance,nonlinear-
			Interact Result: Enhance,bi-
x7_gdp_kri ∩ x10_rw_dis
	Weaken						Enhance,nonlinear-
			Interact Result: Enhance,nonlinear-
X8_san_kr ∩ x9_45a
	Weaken						Enhance,nonlinear-
			Interact Result: Enhance,bi-
X8_san_kr ∩ x10_rw_dis
	Weaken						Enhance,nonlinear-
			Interact Result: Enhance,nonlinear-
x9_45a ∩ x10_rw_dis
	Weaken						Enhance,nonlinear-
			Interact Result: Enhance,bi-

## Sheet: Ecological_detector
Sig. F test: 0.05
	x1_road_di	x2_train	x3_city	x4_dem	x5_water	X6_popu_kr	x7_gdp_kri	X8_san_kr	x9_45a	x10_rw_dis
x1_road_di
x2_train	Y
x3_city	Y	Y
x4_dem	N	Y	Y
x5_water	N	Y	Y	N
X6_popu_kr	Y	N	Y	Y	Y
x7_gdp_kri	Y	Y	N	Y	Y	Y
X8_san_kr	Y	Y	Y	Y	Y	Y	N
x9_45a	N	Y	Y	N	N	Y	Y	Y
x10_rw_dis	N	Y	Y	N	N	Y	Y	Y	N

## Sheet: Factor_detector
	x1_road_di	x2_train	x3_city	x4_dem	x5_water	X6_popu_kr	x7_gdp_kri	X8_san_kr	x9_45a	x10_rw_dis
q statistic	0.201382	0.406013	0.607046	0.139251	0.193	0.480198	0.633756	0.670891	0.270417	0.193782
p value	0.000	0.000	0.000	0.000	0.000	0.000	0.000	0.000	0.000	0.000

## Sheet: Risk_detector
x1_road_di
1	2	3	4	5
0.708841	0.341118	0.186706	0.038104	0.192713
Sig. t test: 0.05
	1	2	3	4	5
1
2	Y
3	Y	Y
4	Y	Y	Y
5	Y	Y	N	Y
x2_train
1	2	3	4	5
0.300991	0.910573	0.307979	0.143028	0.181747
Sig. t test: 0.05
	1	2	3	4	5
1
2	Y
3	N	Y
4	Y	Y	Y
5	Y	Y	Y	N
x3_city
1	2	3	4	5
0.280565	0.165456	1.09593	0.101107	0.321828
Sig. t test: 0.05
	1	2	3	4	5
1
2	Y
3	Y	Y
4	Y	N	Y
5	N	Y	Y	Y
x4_dem
1	2	3	4	5
0.173088	0.635463	0.310643	0.141704	0.16247
Sig. t test: 0.05
	1	2	3	4	5
1
2	Y
3	Y	Y
4	N	Y	Y
5	N	Y	Y	N
x5_water
1	2	3	4	5
0.698778	0.366944	0.14325	0.0380917	0.207868
Sig. t test: 0.05
	1	2	3	4	5
1
2	Y
3	Y	Y
4	Y	Y	Y
5	Y	Y	Y	Y
X6_popu_kr
1	2	3	4	5
0.172578	0.34583	1.24069	0.469323	0.399844
Sig. t test: 0.05
	1	2	3	4	5
1
2	Y
3	Y	Y
4	N	N	Y
5	Y	N	Y	N
x7_gdp_kri
1	2	3	4	5
0.148225	0.258881	1.18366	0.627365	0.399844
Sig. t test: 0.05
	1	2	3	4	5
1
2	Y
3	Y	Y
4	Y	Y	Y
5	Y	Y	Y	N
X8_san_kr
1	2	3	4	5
0.21395	0.708865	1.18526	0.205317	0.424169
Sig. t test: 0.05
	1	2	3	4	5
1
2	Y
3	Y	Y
4	N	Y	Y
5	Y	N	Y	Y
x9_45a
1	2	3	4	5
0.745326	0.215629	0.259196	0.038037	0.181747
Sig. t test: 0.05
	1	2	3	4	5
1
2	Y
3	Y	N
4	Y	Y	Y
5	Y	N	N	Y
x10_rw_dis
1	2	3	4	5
0.718915	0.419963	0.296246	0.196954	0.0380866
Sig. t test: 0.05
	1	2	3	4	5
1
2	Y
3	Y	N
4	Y	Y	N
5	Y	Y	Y	Y

## Sheet: Input Data
dian_densi	x1_road_di	x2_train	x3_city	x4_dem	x5_water	X6_popu_kr	x7_gdp_kri	X8_san_kr	x9_45a	x10_rw_dis
0.319517	3	2	3	2	1	2	3	3	1	3
0.040798	2	4	4	3	2	2	2	1	2	3
0.038094	5	5	5	2	4	2	2	1	5	5
0.122254	3	4	4	4	2	2	2	1	1	2
0.464141	1	1	1	2	1	5	5	5	3	3
0.624923	3	2	3	2	1	3	3	3	1	3
0.319517	3	2	3	2	1	2	3	3	1	3
0.366108	3	2	3	2	1	2	3	3	1	3
0.243678	1	1	2	2	1	5	5	4	2	2
0.219695	3	2	3	5	3	3	3	3	2	3
1.19212	2	2	3	3	2	2	3	3	1	1
0.08212	3	2	3	5	2	2	3	3	2	4
0.95327	2	2	3	3	2	2	3	3	1	2
0.076383	1	1	4	2	2	2	2	1	2	1
1.48451	1	2	3	2	1	3	4	3	1	1
1.14518	2	2	3	3	1	2	3	3	1	1
1.34264	1	2	3	2	1	2	3	3	1	1
1.48451	1	2	3	2	1	3	4	3	1	1
0.054225	2	4	2	2	1	2	1	1	3	3
0.50198	1	3	5	2	1	2	2	1	1	2
0.549023	1	1	1	2	1	5	5	5	3	3
1.55852	1	2	3	2	1	3	3	3	1	1
0.038172	3	2	2	2	4	1	1	1	1	5
0.201347	1	1	2	2	1	5	5	4	2	2
0.041619	2	4	1	2	2	2	1	1	3	4
1.49822	1	2	3	2	1	3	3	3	1	1
1.53042	1	2	3	2	1	3	3	3	1	1
1.13716	2	2	3	2	1	2	3	3	1	2
0.994064	2	2	3	3	1	3	3	3	1	1
1.5239	1	2	3	2	1	3	3	3	1	1
0.750119	2	2	3	2	1	2	3	3	1	3
1.49822	1	2	3	2	1	3	3	3	1	1
1.57169	1	2	3	2	1	3	3	3	1	1
1.57169	1	2	3	2	1	3	3	3	1	1
1.20803	1	2	3	2	1	4	4	3	1	2
0.037996	2	4	3	2	2	2	2	1	3	3
0.712566	1	2	3	2	2	2	2	2	1	2
0.229934	1	1	1	2	2	5	5	5	3	4
0.518562	1	3	5	2	1	2	2	1	1	1
1.09335	1	2	3	2	1	2	3	2	1	2
0.261345	2	3	1	1	2	2	1	1	1	1
0.038062	2	2	4	1	2	2	2	1	3	1
0.038051	1	1	2	2	2	3	2	1	3	5
0.169118	2	2	3	2	1	2	2	2	2	4
0.319483	2	1	1	2	1	5	5	5	3	4
1.48451	1	2	3	2	1	3	3	3	1	1
0.418821	2	1	1	2	1	5	5	5	3	3
0.44142	1	1	1	2	2	5	5	5	2	2
0.543336	1	1	1	2	2	5	5	5	3	3
0.484031	1	3	5	3	2	2	2	1	1	1
0.038079	4	4	3	3	2	2	2	1	3	1
0.256712	1	1	1	2	2	5	5	5	2	1
1.5239	1	2	3	2	1	3	3	3	1	1
0.180919	1	1	2	3	2	5	5	5	2	1
0.543336	1	1	1	2	2	5	5	5	3	3
0.253944	2	3	1	1	2	2	1	1	1	1
0.226113	3	5	1	3	5	1	1	1	5	1
0.433502	2	3	5	2	2	2	2	1	2	1
0.922297	1	2	3	2	1	2	2	2	1	2
0.112763	1	2	3	2	2	3	3	3	2	3
0.189459	3	3	5	2	1	2	2	1	2	3
0.372056	2	1	1	2	1	5	5	5	3	4
0.119006	2	3	4	4	3	2	2	1	1	3
0.491517	1	3	5	2	1	2	2	1	1	2
1.5239	1	2	3	2	1	3	3	3	1	1
0.078483	3	1	1	3	1	2	1	1	1	2
0.435101	1	1	1	2	1	5	5	5	3	3
0.038057	2	3	1	1	4	1	1	1	2	2
1.55933	1	2	3	2	1	3	3	3	1	1
0.211495	1	3	5	2	2	2	2	1	1	2
0.142687	1	5	1	2	5	1	1	1	5	1
0.140551	2	2	4	2	1	2	2	1	2	3
0.038038	4	3	4	5	3	2	2	1	2	5
0.167713	2	3	5	2	1	2	2	1	1	2
0.24145	5	4	5	5	3	2	2	1	1	4
0.038982	3	2	4	2	1	2	2	1	2	4
0.063415	2	1	1	3	1	2	1	1	2	2
0.252252	3	5	1	2	5	1	1	1	5	1
0.259335	5	4	5	4	3	2	2	1	1	3
0.213555	5	4	5	3	1	2	2	1	1	2
0.27003	5	4	5	4	3	2	2	1	1	3
0.178796	2	2	2	3	1	4	4	4	2	2
0.257337	5	4	5	4	3	2	2	1	1	3
0.1419	1	3	1	3	3	1	1	1	3	1
1.58441	1	2	3	2	1	3	3	3	1	1
0.24145	5	4	5	5	3	2	2	1	1	4
0.038012	5	5	5	4	1	2	2	1	5	5
0.502043	1	3	5	2	1	2	2	1	1	2
0.159184	2	2	2	2	1	4	4	4	2	2
0.148866	5	4	4	3	2	2	2	1	1	1
1.43908	1	2	3	2	1	2	3	3	1	1
0.518562	1	3	5	2	1	2	2	1	1	1
0.137521	2	2	4	2	1	2	2	1	2	3
0.232399	5	4	5	5	3	2	2	1	1	4
0.050726	2	4	2	3	2	2	1	1	3	1
0.132963	5	3	4	2	3	2	2	1	1	1
0.25418	3	5	1	2	5	1	1	1	5	1
0.509343	3	2	3	2	1	3	3	3	1	2
0.377537	3	2	3	2	1	3	4	3	1	1
0.037916	1	3	5	2	1	2	2	1	2	3
0.154149	1	2	3	2	1	3	4	3	2	3
0.380669	2	2	3	2	1	2	2	2	1	2
0.134165	2	3	1	3	2	1	1	1	3	1
0.038119	1	2	1	1	1	2	1	1	3	4
0.244207	1	3	1	1	2	2	1	1	1	1
0.480351	1	1	1	2	2	5	5	5	3	4
0.116899	1	2	2	2	1	4	4	4	2	1
0.038019	2	4	1	1	2	1	1	1	3	3
0.168338	1	1	1	3	2	5	5	5	2	1
0.515064	1	3	5	2	1	2	2	1	1	1
1.31171	1	2	3	2	1	2	3	2	1	1
0.075617	3	2	2	1	2	2	1	1	3	1
0.038132	4	3	2	4	3	2	1	1	2	4
0.226113	3	5	1	3	5	1	1	1	5	1
0.206728	1	5	1	1	5	1	1	1	5	2
0.223937	1	4	5	2	1	2	2	1	1	1
0.122631	2	2	4	2	1	2	2	1	2	3
0.19769	1	5	1	1	5	1	1	1	5	2
0.192807	1	3	5	2	1	2	2	1	1	1
1.46109	1	2	3	2	2	3	3	3	1	2
0.543336	1	1	1	2	2	5	5	5	3	3
0.502043	1	3	5	2	1	2	2	1	1	2
0.082141	3	2	2	5	2	4	4	4	2	4
0.038185	1	1	1	2	3	4	3	2	3	5
1.55933	1	2	3	2	1	3	3	3	1	1
1.41931	1	2	3	2	1	2	3	3	1	1
1.56505	1	2	3	2	2	3	3	3	1	1
1.48204	1	2	3	2	2	3	3	3	1	1
1.48204	1	2	3	2	2	3	3	3	1	1
0.450429	2	3	5	2	2	2	2	1	2	1
0.228916	1	4	5	3	1	2	2	1	1	1
0.228916	1	4	5	3	1	2	2	1	1	1
0.223937	1	4	5	2	1	2	2	1	1	1
0.506328	1	3	5	2	1	2	2	1	1	2
0.436327	1	3	5	2	1	2	2	1	2	1
0.167857	1	3	5	2	2	2	2	1	1	1
0.436327	1	3	5	2	1	2	2	1	2	1
0.147496	2	3	1	3	3	1	1	1	3	1
0.953283	2	2	3	3	1	2	3	2	1	1
0.133067	2	3	4	4	3	2	2	1	1	3
0.038058	1	4	4	2	4	2	2	1	4	2
0.114536	2	4	4	3	2	2	2	1	1	1
0.109922	2	4	4	3	2	2	2	1	1	1
0.480224	1	3	5	3	2	2	2	1	1	1
0.038052	3	1	4	2	2	2	2	1	1	3
0.223937	1	4	5	2	1	2	2	1	1	1
0.267079	2	5	1	1	5	1	1	1	5	2
0.507656	1	3	5	2	1	2	2	1	1	1
1.14518	2	2	3	3	1	2	3	2	1	1
0.221162	1	3	5	2	1	2	2	1	1	2
0.19725	2	3	5	2	1	2	2	1	1	2
0.36229	2	2	3	2	1	2	2	2	1	3
0.226113	3	5	1	3	5	1	1	1	5	1
0.435101	1	1	1	2	1	5	5	5	3	3
0.141585	1	2	3	2	1	3	3	3	2	3
1.3899	1	2	3	2	1	3	3	3	1	1
0.171127	1	3	5	2	1	2	2	1	1	1
0.436327	1	3	5	2	1	2	2	1	2	1
1.43908	1	2	3	2	1	2	3	3	1	1
0.075625	3	2	2	1	2	2	1	1	3	1
0.498539	2	1	1	2	1	5	5	5	3	3
0.065188	3	3	2	3	3	2	1	1	1	2
0.258003	2	3	1	1	2	2	1	1	1	1
0.26091	2	3	1	1	2	2	1	1	1	1
0.258003	2	3	1	1	2	2	1	1	1	1
1.5239	1	2	3	2	1	3	3	3	1	1
1.07983	1	2	2	2	1	4	4	3	1	2
0.038019	1	4	5	2	5	2	2	1	4	5
0.03795	1	4	5	2	4	2	2	1	4	5
0.236261	2	2	4	2	2	2	2	1	1	2
1.55933	1	2	3	2	1	3	3	3	1	1
0.435101	1	1	1	2	1	5	5	5	3	3
0.147496	2	3	1	3	3	1	1	1	3	1
0.038167	4	2	4	4	4	2	2	1	3	5
1.55852	1	2	3	2	1	3	3	3	1	1
1.17151	1	2	3	2	1	3	3	3	1	1
0.450429	2	3	5	2	1	2	2	1	2	1
0.450429	2	3	5	2	1	2	2	1	2	1
0.418257	1	3	5	2	1	2	2	1	2	1
0.038144	1	4	2	2	4	2	1	1	3	5
0.058217	1	3	4	2	2	2	2	1	2	3
1.5239	1	2	3	2	1	3	3	3	1	1
0.067934	3	1	2	3	1	2	2	1	1	2
0.258003	2	3	1	1	2	2	1	1	1	1
0.434739	2	3	5	2	2	2	2	1	2	1
0.436327	1	3	5	2	1	2	2	1	2	1
0.507656	1	3	5	3	2	2	2	1	1	1
1.3899	1	2	3	2	1	3	3	3	1	1
0.089427	3	1	2	3	2	2	2	1	1	2
0.12763	1	2	2	2	1	4	4	4	2	1
0.436058	2	3	5	2	1	2	2	1	2	2
1.43908	1	2	3	2	1	2	3	3	1	1
0.543336	1	1	1	2	2	5	5	5	3	3
1.57169	1	2	3	2	1	3	3	3	1	1
0.518562	1	3	5	2	1	2	2	1	1	1
0.219261	1	4	5	3	1	2	2	1	1	1
0.505822	1	1	1	2	1	5	5	5	3	4
0.494501	2	2	2	2	2	4	4	4	1	2
0.288616	2	2	4	2	1	2	2	1	1	2
0.071152	1	1	1	3	2	2	1	1	2	2
0.249569	1	5	1	2	5	1	1	1	5	2
0.076383	1	1	4	2	2	2	2	1	2	1
1.20803	1	2	3	2	2	4	4	3	1	2
0.243678	1	1	2	2	1	5	5	4	2	2
0.065634	2	3	2	3	3	2	1	1	1	1
0.518562	1	3	5	2	1	2	2	1	1	1
1.57169	1	2	3	2	1	3	3	3	1	1
0.543336	1	1	1	2	2	5	5	5	3	3
1.58441	1	2	3	2	1	3	3	3	1	1
0.038121	3	4	4	3	3	2	2	1	4	5
0.436327	1	3	5	2	1	2	2	1	2	1
0.239063	5	4	5	3	1	2	2	1	1	2
1.42278	1	2	3	2	1	3	3	3	1	1
0.038082	3	5	5	2	3	2	2	1	5	4
