# Supplementary material for: Analysis of spatial perception and the influencing factors of attractions in Southwest China’s ethnic minority areas: The case of Dali Bai Autonomous Prefecture
Source: PLoS One. 2023 Jun 13;18(6):e0285141. doi: 10.1371/journal.pone.0285141 (PMC10263339; doi:10.1371/journal.pone.0285141)
Supplement: S1 File — (ZIP) [file pone.0285141.s001.zip › Results of geodetector/year_20-21.xlsm]

## Sheet: Interaction_detector
Interaction_detector
	x1_road__1	x2_train_1	x3_city_1	x4_dem_1	x5_water_1	X6_popu_kr	X7_GDP_kri	X8_san_kr	x9_45a_1	x10_rw_d_1
x1_road__1	0.176851
x2_train_1	0.672609	0.422873
x3_city_1	0.717994	0.615483	0.498791
x4_dem_1	0.241479	0.55211	0.560954	0.128298
x5_water_1	0.383791	0.521139	0.637929	0.289502	0.230374
X6_popu_kr	0.623505	0.603769	0.625391	0.578293	0.622349	0.502003
X7_GDP_kri	0.708639	0.665491	0.675477	0.663172	0.695144	0.594116	0.591857
X8_san_kr	0.790902	0.687449	0.700772	0.72741	0.719781	0.681346	0.685152	0.655747
x9_45a_1	0.492186	0.889095	0.888349	0.429338	0.459278	0.828086	0.902685	0.921895	0.313819
x10_rw_d_1	0.339479	0.687427	0.723068	0.328493	0.403252	0.765187	0.844237	0.842235	0.441579	0.172613
x1_road__1 ∩ x2_train_1
	Weaken						Enhance,nonlinear-
			Interact Result: Enhance,nonlinear-
x1_road__1 ∩ x3_city_1
	Weaken						Enhance,nonlinear-
			Interact Result: Enhance,nonlinear-
x1_road__1 ∩ x4_dem_1
	Weaken						Enhance,nonlinear-
			Interact Result: Enhance,bi-
x1_road__1 ∩ x5_water_1
	Weaken						Enhance,nonlinear-
			Interact Result: Enhance,bi-
x1_road__1 ∩ X6_popu_kr
	Weaken						Enhance,nonlinear-
			Interact Result: Enhance,bi-
x1_road__1 ∩ X7_GDP_kri
	Weaken						Enhance,nonlinear-
			Interact Result: Enhance,bi-
x1_road__1 ∩ X8_san_kr
	Weaken						Enhance,nonlinear-
			Interact Result: Enhance,bi-
x1_road__1 ∩ x9_45a_1
	Weaken						Enhance,nonlinear-
			Interact Result: Enhance,bi-
x1_road__1 ∩ x10_rw_d_1
	Weaken						Enhance,nonlinear-
			Interact Result: Enhance,bi-
x2_train_1 ∩ x3_city_1
	Weaken						Enhance,nonlinear-
			Interact Result: Enhance,bi-
x2_train_1 ∩ x4_dem_1
	Weaken						Enhance,nonlinear-
			Interact Result: Enhance,bi-
x2_train_1 ∩ x5_water_1
	Weaken						Enhance,nonlinear-
			Interact Result: Enhance,bi-
x2_train_1 ∩ X6_popu_kr
	Weaken						Enhance,nonlinear-
			Interact Result: Enhance,bi-
x2_train_1 ∩ X7_GDP_kri
	Weaken						Enhance,nonlinear-
			Interact Result: Enhance,bi-
x2_train_1 ∩ X8_san_kr
	Weaken						Enhance,nonlinear-
			Interact Result: Enhance,bi-
x2_train_1 ∩ x9_45a_1
	Weaken						Enhance,nonlinear-
			Interact Result: Enhance,nonlinear-
x2_train_1 ∩ x10_rw_d_1
	Weaken						Enhance,nonlinear-
			Interact Result: Enhance,nonlinear-
x3_city_1 ∩ x4_dem_1
	Weaken						Enhance,nonlinear-
			Interact Result: Enhance,bi-
x3_city_1 ∩ x5_water_1
	Weaken						Enhance,nonlinear-
			Interact Result: Enhance,bi-
x3_city_1 ∩ X6_popu_kr
	Weaken						Enhance,nonlinear-
			Interact Result: Enhance,bi-
x3_city_1 ∩ X7_GDP_kri
	Weaken						Enhance,nonlinear-
			Interact Result: Enhance,bi-
x3_city_1 ∩ X8_san_kr
	Weaken						Enhance,nonlinear-
			Interact Result: Enhance,bi-
x3_city_1 ∩ x9_45a_1
	Weaken						Enhance,nonlinear-
			Interact Result: Enhance,nonlinear-
x3_city_1 ∩ x10_rw_d_1
	Weaken						Enhance,nonlinear-
			Interact Result: Enhance,nonlinear-
x4_dem_1 ∩ x5_water_1
	Weaken						Enhance,nonlinear-
			Interact Result: Enhance,bi-
x4_dem_1 ∩ X6_popu_kr
	Weaken						Enhance,nonlinear-
			Interact Result: Enhance,bi-
x4_dem_1 ∩ X7_GDP_kri
	Weaken						Enhance,nonlinear-
			Interact Result: Enhance,bi-
x4_dem_1 ∩ X8_san_kr
	Weaken						Enhance,nonlinear-
			Interact Result: Enhance,bi-
x4_dem_1 ∩ x9_45a_1
	Weaken						Enhance,nonlinear-
			Interact Result: Enhance,bi-
x4_dem_1 ∩ x10_rw_d_1
	Weaken						Enhance,nonlinear-
			Interact Result: Enhance,nonlinear-
x5_water_1 ∩ X6_popu_kr
	Weaken						Enhance,nonlinear-
			Interact Result: Enhance,bi-
x5_water_1 ∩ X7_GDP_kri
	Weaken						Enhance,nonlinear-
			Interact Result: Enhance,bi-
x5_water_1 ∩ X8_san_kr
	Weaken						Enhance,nonlinear-
			Interact Result: Enhance,bi-
x5_water_1 ∩ x9_45a_1
	Weaken						Enhance,nonlinear-
			Interact Result: Enhance,bi-
x5_water_1 ∩ x10_rw_d_1
	Weaken						Enhance,nonlinear-
			Interact Result: Enhance,bi-
X6_popu_kr ∩ X7_GDP_kri
	Weaken						Enhance,nonlinear-
			Interact Result: Enhance,bi-
X6_popu_kr ∩ X8_san_kr
	Weaken						Enhance,nonlinear-
			Interact Result: Enhance,bi-
X6_popu_kr ∩ x9_45a_1
	Weaken						Enhance,nonlinear-
			Interact Result: Enhance,nonlinear-
X6_popu_kr ∩ x10_rw_d_1
	Weaken						Enhance,nonlinear-
			Interact Result: Enhance,nonlinear-
X7_GDP_kri ∩ X8_san_kr
	Weaken						Enhance,nonlinear-
			Interact Result: Enhance,bi-
X7_GDP_kri ∩ x9_45a_1
	Weaken						Enhance,nonlinear-
			Interact Result: Enhance,bi-
X7_GDP_kri ∩ x10_rw_d_1
	Weaken						Enhance,nonlinear-
			Interact Result: Enhance,nonlinear-
X8_san_kr ∩ x9_45a_1
	Weaken						Enhance,nonlinear-
			Interact Result: Enhance,bi-
X8_san_kr ∩ x10_rw_d_1
	Weaken						Enhance,nonlinear-
			Interact Result: Enhance,nonlinear-
x9_45a_1 ∩ x10_rw_d_1
	Weaken						Enhance,nonlinear-
			Interact Result: Enhance,bi-

## Sheet: Ecological_detector
Sig. F test: 0.05
	x1_road__1	x2_train_1	x3_city_1	x4_dem_1	x5_water_1	X6_popu_kr	X7_GDP_kri	X8_san_kr	x9_45a_1	x10_rw_d_1
x1_road__1
x2_train_1	Y
x3_city_1	Y	N
x4_dem_1	N	Y	Y
x5_water_1	N	Y	Y	N
X6_popu_kr	Y	N	N	Y	Y
X7_GDP_kri	Y	Y	Y	Y	Y	Y
X8_san_kr	Y	Y	Y	Y	Y	Y	N
x9_45a_1	Y	N	Y	Y	N	Y	Y	Y
x10_rw_d_1	N	Y	Y	N	N	Y	Y	Y	Y

## Sheet: Factor_detector
	x1_road__1	x2_train_1	x3_city_1	x4_dem_1	x5_water_1	X6_popu_kr	X7_GDP_kri	X8_san_kr	x9_45a_1	x10_rw_d_1
q statistic	0.176851	0.422873	0.498791	0.128298	0.230374	0.502003	0.591857	0.655747	0.313819	0.172613
p value	0.000	0.000	0.000	0.000	0.000	0.000	0.000	0.000	0.000	0.000

## Sheet: Risk_detector
x1_road__1
1	2	3	4	5
0.791199	0.388298	0.248376	0.0380947	0.208906
Sig. t test: 0.05
	1	2	3	4	5
1
2	Y
3	Y	Y
4	Y	Y	Y
5	Y	Y	N	Y
x2_train_1
1	2	3	4	5
0.255098	1.02403	0.364553	0.166984	0.179524
Sig. t test: 0.05
	1	2	3	4	5
1
2	Y
3	Y	Y
4	Y	Y	Y
5	N	Y	Y	N
x3_city_1
1	2	3	4	5
0.253885	0.201303	1.11264	0.16625	0.421914
Sig. t test: 0.05
	1	2	3	4	5
1
2	N
3	Y	Y
4	Y	N	Y
5	Y	Y	Y	Y
x4_dem_1
1	2	3	4	5
0.111113	0.711258	0.503777	0.168031	0.165775
Sig. t test: 0.05
	1	2	3	4	5
1
2	Y
3	Y	Y
4	N	Y	Y
5	N	Y	Y	N
x5_water_1
1	2	3	4	5
0.815279	0.334638	0.141334	0.0554148	0.183702
Sig. t test: 0.05
	1	2	3	4	5
1
2	Y
3	Y	Y
4	Y	Y	Y
5	Y	Y	N	Y
X6_popu_kr
1	2	3	4	5
0.13312	0.348598	1.29093	0.627195	0.380891
Sig. t test: 0.05
	1	2	3	4	5
1
2	Y
3	Y	Y
4	Y	N	Y
5	Y	N	Y	N
X7_GDP_kri
1	2	3	4	5
0.122955	0.317192	1.29449	0.654894	0.37474
Sig. t test: 0.05
	1	2	3	4	5
1
2	Y
3	Y	Y
4	Y	Y	Y
5	Y	N	Y	N
X8_san_kr
1	2	3	4	5
0.237501	0.626491	1.3011	0.262178	0.407691
Sig. t test: 0.05
	1	2	3	4	5
1
2	Y
3	Y	Y
4	N	Y	Y
5	Y	N	Y	N
x9_45a_1
1	2	3	4	5
0.889443	0.374275	0.236508	0.0656978	0.155934
Sig. t test: 0.05
	1	2	3	4	5
1
2	Y
3	Y	Y
4	Y	Y	Y
5	Y	Y	Y	Y
x10_rw_d_1
1	2	3	4	5
0.800283	0.497345	0.280115	0.0666414	0.04475
Sig. t test: 0.05
	1	2	3	4	5
1
2	Y
3	Y	Y
4	Y	Y	Y
5	Y	Y	Y	N

## Sheet: Input Data
dian_den_2	x1_road__1	x2_train_1	x3_city_1	x4_dem_1	x5_water_1	X6_popu_kr	X7_GDP_kri	X8_san_kr	x9_45a_1	x10_rw_d_1
1.23984	2	2	3	2	1	3	3	3	1	2
0.419691	3	2	3	2	1	3	3	3	2	3
0.502761	1	3	5	2	1	2	2	1	3	1
0.03801	1	5	2	2	5	1	1	1	5	1
0.172141	2	1	1	4	2	5	5	5	2	2
0.392935	1	1	1	2	1	5	5	5	2	2
0.819234	3	2	3	2	1	3	3	3	2	2
0.419691	3	2	3	2	1	3	3	3	2	3
0.496093	3	2	3	2	1	3	3	3	2	3
0.185411	3	2	3	5	3	3	3	3	2	3
0.080435	3	2	3	5	2	3	3	3	3	3
0.916984	2	2	3	4	2	2	3	3	2	2
0.076383	1	1	3	2	2	2	2	1	3	1
1.75484	1	2	3	2	1	3	3	3	1	1
1.71547	1	2	3	2	1	3	3	3	1	1
1.13441	2	2	3	3	1	2	3	3	1	1
1.3974	1	2	3	2	1	2	3	3	1	1
1.71547	1	2	3	2	1	3	3	3	1	1
0.505911	1	3	5	2	2	2	2	1	3	1
0.542133	1	3	5	2	1	2	2	1	1	2
0.50025	1	1	1	2	1	5	5	5	1	3
1.6854	1	2	3	2	1	3	3	3	1	2
1.67245	1	2	3	2	1	3	3	3	1	1
0.038172	3	2	2	2	4	1	1	1	1	4
0.178677	1	1	2	2	1	5	5	4	2	2
0.047106	3	1	2	4	1	5	5	4	2	4
0.038151	2	4	1	3	2	2	1	1	1	3
1.73083	1	2	3	2	1	3	3	3	1	1
1.68507	1	2	3	2	1	3	3	3	1	1
1.7172	1	2	3	2	1	3	3	3	1	1
1.34955	2	2	3	2	1	3	3	3	1	2
1.67537	1	2	3	2	1	3	3	3	1	1
0.048043	1	4	4	2	1	2	2	1	2	2
0.949544	2	2	3	2	1	3	3	3	2	3
1.73083	1	2	3	2	1	3	3	3	1	1
1.76665	1	2	3	2	1	3	3	3	1	1
1.76665	1	2	3	2	1	3	3	3	1	1
1.42899	1	2	3	2	1	4	4	3	1	2
1.75484	1	2	3	2	1	3	3	3	1	1
0.037996	2	4	3	2	2	2	2	1	3	3
0.509337	2	1	1	2	1	5	5	5	1	3
0.790949	1	2	3	2	2	2	2	2	2	2
0.266391	1	1	1	2	2	5	5	5	2	4
1.71547	1	2	3	2	1	3	3	3	1	1
0.558243	1	3	5	2	1	2	2	1	1	1
0.209654	2	2	3	2	1	2	2	2	3	3
0.362623	2	1	1	2	1	5	5	5	1	3
1.71547	1	2	3	2	1	3	3	3	1	1
0.575484	3	2	3	2	1	3	3	3	2	2
0.451218	2	1	1	2	1	5	5	5	1	3
0.417758	1	1	1	2	2	5	5	5	1	2
0.496838	1	1	1	2	2	5	5	5	1	3
0.038079	4	4	3	3	2	2	2	1	4	1
0.548751	1	3	5	2	1	2	2	1	1	2
1.67537	1	2	3	2	1	3	3	3	1	1
0.162481	1	1	2	3	2	5	5	5	3	1
0.496838	1	1	1	2	2	5	5	5	1	3
0.180052	1	1	1	1	2	2	1	1	1	1
0.224577	3	5	1	3	5	1	1	1	5	1
0.5079	2	3	5	2	2	2	2	1	3	1
0.931134	1	2	3	2	1	2	2	2	1	2
0.139692	1	2	3	2	2	3	3	3	3	3
0.221013	3	3	5	2	1	2	2	1	2	2
0.412772	2	1	1	2	1	5	5	5	1	3
0.534545	1	3	5	2	1	2	2	1	1	2
1.67537	1	2	3	3	1	3	3	3	1	1
0.081578	3	1	1	3	1	2	2	1	1	2
1.75484	1	2	3	2	1	3	3	3	1	1
0.211719	1	3	5	2	2	2	2	1	1	2
0.154777	2	2	4	2	1	2	2	1	3	3
0.038038	4	3	4	5	3	2	2	1	3	4
0.169599	2	3	5	2	1	2	2	1	2	2
0.203786	5	4	5	5	3	2	2	1	2	3
0.038982	3	3	4	2	1	2	2	1	3	3
0.089689	2	1	1	3	1	2	2	1	3	2
0.242462	3	5	1	2	5	1	1	1	5	1
0.226517	5	4	5	5	3	2	2	1	2	3
0.038054	2	1	3	2	3	2	2	1	3	3
0.260711	5	4	4	4	1	2	2	1	1	2
0.205736	5	4	4	2	3	2	2	1	1	1
0.197049	5	4	4	2	3	2	2	1	1	1
0.248001	5	4	5	5	3	2	2	1	1	3
0.174055	2	2	2	4	1	4	4	4	3	2
0.220923	5	4	5	5	3	2	2	1	2	3
0.505911	1	3	5	2	1	2	2	1	3	1
0.105183	1	3	1	3	3	1	1	1	4	1
0.03862	2	3	2	3	1	1	1	1	4	2
1.74038	1	2	3	2	1	3	3	3	1	1
0.203786	5	4	5	5	3	2	2	1	2	3
0.542425	1	3	5	2	1	2	2	1	1	2
0.186054	2	2	2	2	1	4	4	4	3	2
0.221679	5	4	4	3	2	2	2	1	1	1
1.50227	1	2	3	2	1	2	3	3	1	1
0.558243	1	3	5	2	1	2	2	1	1	1
0.488523	2	3	5	2	1	2	2	1	3	1
1.62239	1	2	3	2	1	3	3	3	1	2
0.038065	2	4	2	4	2	2	1	1	3	1
0.168628	1	2	3	2	2	3	3	3	3	2
0.205736	5	4	4	2	3	2	2	1	1	1
0.245393	3	5	1	2	5	1	1	1	5	1
0.73249	3	2	3	2	1	3	3	3	2	1
0.564923	3	2	3	2	1	4	4	3	2	1
0.448408	2	2	3	2	1	4	4	3	2	1
0.564923	3	2	3	2	1	4	4	3	2	1
0.201311	1	2	3	2	1	3	3	3	3	3
0.421196	2	2	3	2	1	2	2	2	2	2
0.100387	2	3	1	4	2	1	1	1	4	1
0.069903	2	2	1	1	2	2	1	1	4	3
0.069005	1	2	1	1	1	2	1	1	4	3
0.172746	1	1	1	1	2	2	1	1	1	1
0.496416	1	1	1	2	2	5	5	5	1	3
0.145785	1	2	2	3	1	4	4	4	3	1
0.038019	2	3	1	1	2	1	1	1	4	2
0.17637	2	1	1	1	2	2	1	1	1	1
0.146667	1	1	1	3	2	5	5	5	2	1
0.552438	1	3	5	2	1	2	2	1	1	1
1.33552	1	2	3	3	1	2	2	2	1	1
0.075617	3	2	2	1	2	2	1	1	4	1
0.552438	1	3	5	2	1	2	2	1	1	1
0.224577	3	5	1	3	5	1	1	1	5	1
0.142022	1	5	1	1	4	1	1	1	5	2
0.258841	1	4	4	3	1	2	2	1	1	1
0.142595	2	2	4	2	1	2	2	1	3	3
0.192807	1	3	5	2	1	2	2	1	1	1
1.6854	1	2	3	2	2	3	3	3	1	2
0.496838	1	1	1	2	2	5	5	5	1	3
1.3056	2	2	3	2	2	4	4	3	1	2
0.542425	1	3	5	2	1	2	2	1	1	2
0.085075	3	2	2	5	2	4	4	4	3	3
0.05803	1	1	1	2	3	3	3	2	3	4
0.106826	1	1	1	3	2	2	2	1	3	2
1.75484	1	2	3	2	1	3	3	3	1	1
1.51238	1	2	3	2	1	3	3	3	1	1
1.67619	1	2	3	2	2	3	3	3	1	1
1.55335	1	2	3	3	2	3	3	3	1	1
0.525813	2	3	5	2	2	2	2	1	3	1
0.038034	1	3	1	1	4	1	1	1	3	3
0.261452	1	4	4	3	1	2	2	1	1	1
0.261452	2	4	4	3	1	2	2	1	1	1
0.258841	1	4	4	3	1	2	2	1	1	1
0.548751	1	3	5	2	1	2	2	1	1	2
0.505911	1	3	5	2	1	2	2	1	3	1
0.169072	1	4	4	2	2	2	2	1	1	1
0.91691	2	2	3	3	1	2	2	2	1	1
0.060977	2	4	4	4	3	2	2	1	1	3
0.092916	2	4	4	4	2	2	2	1	2	1
0.100075	2	4	4	4	2	2	2	1	2	1
0.507779	1	3	5	3	2	2	2	1	1	1
0.038052	3	1	3	2	2	2	2	1	1	3
0.258841	1	4	4	3	1	2	2	1	1	1
0.225661	2	5	1	2	5	1	1	1	5	2
0.540741	1	3	5	3	1	2	2	1	1	1
1.13441	2	2	3	3	1	2	2	2	1	1
0.221383	1	3	5	2	1	2	2	1	1	2
0.19725	2	3	5	2	1	2	2	1	1	2
0.409115	2	2	3	2	1	2	2	2	2	2
0.224577	3	5	1	3	5	1	1	1	5	1
0.358156	1	1	1	2	1	5	5	5	2	3
0.166493	1	2	3	2	1	3	3	3	3	3
1.49321	1	2	3	3	1	3	3	3	1	1
0.183112	1	4	4	2	1	2	2	1	1	1
1.50227	1	2	3	2	1	2	3	3	1	1
0.075625	3	2	2	1	2	2	1	1	4	1
0.509337	2	1	1	2	1	5	5	5	1	3
0.038136	1	3	4	2	2	2	2	1	3	2
0.038068	3	1	2	4	3	2	2	1	1	2
0.03809	5	3	5	1	2	2	2	1	4	5
0.185489	2	1	1	1	2	2	1	1	1	1
1.67537	1	2	3	2	1	3	3	3	1	1
1.2701	1	2	2	2	1	4	4	3	1	2
0.038019	1	4	5	2	5	2	2	1	5	4
0.03795	1	4	4	2	4	2	2	1	5	4
0.222274	2	2	3	2	2	2	2	1	2	2
1.75484	1	2	3	2	1	3	3	3	1	1
0.109384	2	3	1	3	3	1	1	1	4	1
0.038167	4	2	3	4	4	2	2	1	4	5
1.67245	1	2	3	2	1	3	3	3	1	1
1.2266	1	2	3	3	1	3	3	3	1	1
0.525813	2	3	5	2	2	2	2	1	3	1
0.525813	2	3	5	2	2	2	2	1	3	1
0.524505	1	3	5	2	1	2	2	1	3	1
0.485994	1	3	5	2	1	2	2	1	3	1
0.189291	2	2	4	2	1	2	2	1	2	2
0.038144	1	4	2	2	4	2	1	1	3	4
0.148009	1	3	4	2	2	2	2	1	3	3
0.118844	1	3	4	2	2	2	2	1	3	3
1.67537	1	2	3	3	1	3	3	3	1	1
0.067934	3	1	2	3	1	2	2	1	1	2
0.183498	2	1	1	1	2	2	1	1	1	1
0.518849	2	1	1	2	1	5	5	5	1	3
0.506088	2	3	5	2	1	2	2	1	3	1
0.540741	1	3	5	3	2	2	2	1	1	1
1.49321	1	2	3	3	1	3	3	3	1	1
0.089427	3	1	2	3	2	2	2	1	1	2
0.160794	1	2	2	3	1	4	4	4	3	1
1.50227	1	2	3	2	1	2	3	3	1	1
0.496838	1	1	1	2	2	5	5	5	1	3
1.76665	1	2	3	2	1	3	3	3	1	1
0.558243	1	3	5	2	1	2	2	1	1	1
0.24734	2	4	4	3	1	2	2	1	1	1
0.489145	1	1	1	2	1	5	5	5	1	3
0.652205	2	2	2	2	2	4	4	4	2	2
0.752619	1	2	2	3	2	4	4	4	2	2
0.296076	2	2	3	2	1	2	2	1	2	1
0.107725	1	1	1	3	2	2	2	1	2	2
0.037923	3	5	2	4	2	1	1	1	5	4
0.190041	1	5	1	2	5	1	1	1	5	2
0.076383	1	1	3	2	2	2	2	1	3	1
1.42899	1	2	3	2	1	4	4	3	1	2
0.23941	1	2	2	2	1	4	5	4	2	2
0.240348	1	4	4	3	2	2	2	1	1	1
0.558243	1	3	5	2	1	2	2	1	1	1
1.76665	1	2	3	2	1	3	3	3	1	1
1.74038	1	2	3	2	1	3	3	3	1	1
0.057993	1	1	1	2	3	3	3	2	4	5
0.107565	1	3	4	2	2	2	2	1	3	2
0.505911	1	3	5	2	1	2	2	1	3	1
0.274856	5	4	4	4	1	2	2	1	1	2
0.524505	1	3	5	2	1	2	2	1	3	1
1.64221	1	2	3	2	1	3	3	3	1	1
