# Supplementary material for: Analysis of spatial perception and the influencing factors of attractions in Southwest China’s ethnic minority areas: The case of Dali Bai Autonomous Prefecture
Source: PLoS One. 2023 Jun 13;18(6):e0285141. doi: 10.1371/journal.pone.0285141 (PMC10263339; doi:10.1371/journal.pone.0285141)
Supplement: S2 File — (XLS) [file pone.0285141.s002.xls]

## Sheet: 2014-20221
city	attraction	latitude	longitude	Tourism resource categories	Types	Number of reviews
Dali City	apeng	25.7137	100.18	Humanistic Resources	Human Activities	17
Dali City	4+2	25.7254	100.201	Recreation and Tourism Resources	Recreation and Tourism Resources	21
Jianchuan County	Bailong Lake	26.2739	99.8432	Natural Resources	Waters	6
Nanjian County	Baiyun Village	25.0763	100.43	Humanistic Resources	Rural landscape	2
Dali City	baochen	25.8564	100.129	Humanistic Resources	Architecture and facilities	2
Yunlong County	Baofeng Old Town	25.8171	99.377	Humanistic Resources	Ancient villages and towns	8
Dali City	Baolin Temple	25.6049	100.193	Humanistic Resources	Religious sites	5
Yongping County	Baotai Mountain National Forest Park	25.2648	99.4531	Natural Resources	Biological	1
Jianchuan County	Baoxiang Temple	26.3877	99.8322	Humanistic Resources	Religious sites	15
Dali City	Binhai Park	25.5924	100.215	Humanistic Resources	Modern gardens	15
Dali City	Cai Village	25.717	100.191	Humanistic Resources	Ancient villages and towns	110
Dali City	caicun Wharf	25.7254	100.201	Natural Resources	Waters	66
Dali City	Caicun Wetland Park	25.7236	100.2	Natural Resources	Waters	32
Dali City	Temple of the God of Wealth	25.659	100.189	Humanistic Resources	Religious sites	1
Dali City	CangShan Mountain	25.6669	100.127	Natural Resources	Physiography	2943
Dali City	Cang Shan Grand Canyon	25.6942	100.144	Natural Resources	Physiography	1
Yangbi County	Cang Mountain Yuju Peak	25.6595	100.109	Natural Resources	Physiography	7
Dali City	Cang Mountain Zhonghe Ropeway	25.6916	100.135	Natural Resources	Physiography	169
Xiangyun County	The old tea-horse road	25.4282	100.701	Humanistic Resources	Historic sites	19
Dali City	Chai Mito Life Farm	25.6954	100.166	Humanistic Resources	Rural landscape	3
Dali City	Shing Wong Temple	25.6936	100.173	Humanistic Resources	Religious sites	5
Dali City	Chongsheng Temple	25.7031	100.14	Humanistic Resources	Religious sites	62
Dali City	Shongsheng Temple Three Pagodas Cultural Tourism Zone	25.7101	100.15	Humanistic Resources	Religious sites	2867
Dali City	Bed Sheet Factory Art Zone	25.6959	100.172	Humanistic Resources	Cultural venues	32
Eryuan County	Cibi Lake	26.1646	99.9475	Natural Resources	Waters	43
Jianchuan County	Ciyinan	26.3442	99.8544	Humanistic Resources	Religious sites	1
Dali City	Daci Temple	25.8475	100.134	Humanistic Resources	Religious sites	1
Dali City	Dajianbian Village	25.902	100.199	Humanistic Resources	Rural landscape	88
Dali City	Dali Christian Church	25.5952	100.224	Humanistic Resources	Religious sites	21
Dali City	Dali Transformer Factory Art Zone	25.706	100.171	Humanistic Resources	Human Activities	5
Dali City	Dali Cang Shan Gate	25.6942	100.157	Humanistic Resources	Architecture and facilities	86
Yangbi County	Dali Cang Mountain Shimenguan Scenic Area	25.6432	100.041	Natural Resources	Physiography	362
Dali City	Dali Cang Shan Botanical Garden	25.6547	100.195	Humanistic Resources	Modern gardens	16
Dali City	Dali Camellia Valley	25.5739	100.282	Humanistic Resources	Rural landscape	2
Eryuan County	Dali Geothermal State	26.1296	99.9652	Recreation and Tourism Resources	Recreation and Tourism Resources	337
Dali City	Dali Old Town	25.7004	100.171	Humanistic Resources	Historic sites	2891
Dali City	Dali Old Town Lantern Festival	25.6928	100.169	Humanistic Resources	Human Activities	6
Dali City	Dali Christian Church	25.704	100.166	Humanistic Resources	Religious sites	16
Dali City	Dali Southland City	25.7118	100.176	Recreation and Tourism Resources	Recreation and Tourism Resources	14
Dali City	Dali Japanese Four Monks Pagoda	25.6796	100.15	Humanistic Resources	Architecture and facilities	14
Dali City	Dali City Museum	25.6897	100.163	Humanistic Resources	Cultural venues	96
Dali City	Dali Luo Shi River Ecological Wetland	25.9561	100.109	Natural Resources	Waters	2
Dali City	Dali Water Flower	25.7177	100.187	Humanistic Resources	Rural landscape	8
Dali City	Dali Catholic Church	25.6989	100.17	Humanistic Resources	Religious sites	43
Dali City	Dali Cultural Park	25.6985	100.166	Humanistic Resources	Historic gardens	68
Dali City	Dali Temple of Literature	25.699	100.167	Humanistic Resources	Featured street	20
Dali City	Dali Literature Road	25.6869	100.174	Humanistic Resources	Featured street	36
Dali City	Dali Wumiao Folk Statue Art Museum	25.6962	100.166	Humanistic Resources	Cultural venues	1
Eryuan County	Dali West Lake	26.0193	100.06	Natural Resources	Waters	142
Dali City	Dali State Museum	25.6033	100.238	Humanistic Resources	Cultural venues	80
Dali City	Daxi Horse Gang Riding	25.7276	100.165	Recreation and Tourism Resources	Recreation and Tourism Resources	17
Dali City	Daxiongbao Temple	25.6065	100.268	Humanistic Resources	Religious sites	48
Dali City	Daewondo Ten Thousand Buddha Temple	25.696	100.169	Humanistic Resources	Religious sites	1
Dali City	Daoyipang Village	25.9094	100.193	Humanistic Resources	Rural landscape	16
Dali City	Dehe Village	25.7162	100.158	Humanistic Resources	Rural landscape	6
Weishan County	Dengjue Temple	25.2298	100.31	Humanistic Resources	Religious sites	6
Weishan County	East Lotus Village	25.4317	100.209	Humanistic Resources	Ancient villages and towns	1
Maidu County	Dongshan Forest Park	25.4117	100.485	Natural Resources	Biological	6
Dali City	Erhai	25.7328	100.22	Natural Resources	Waters	2816
Dali City	Erhai Park	25.6089	100.253	Natural Resources	Waters	279
Dali City	Erhai Gate	25.6969	100.171	Humanistic Resources	Architecture and facilities	97
Dali City	Erhai Ecological Corridor	25.7197	100.202	Natural Resources	Waters	2
Dali City	Erhai Boat Tour	25.6079	100.244	Humanistic Resources	Human Activities	1496
Dali City	Erhai Moon Wetland Park	25.6091	100.222	Natural Resources	Waters	77
Dali City	Fei Lai Temple	25.5916	100.23	Humanistic Resources	Religious sites	1
Dali City	Feiyan Temple	25.9134	100.201	Humanistic Resources	Religious sites	1
Dali City	Fengming Academy	25.5916	100.23	Humanistic Resources	Architecture and facilities	1
Eryuan County	Fengyu Town	25.9971	99.9341	Humanistic Resources	Ancient villages and towns	4
Dali City	Couple Tree	25.9023	100.193	Natural Resources	Biological	1
Dali City	Fotusi Tower	25.612	100.207	Humanistic Resources	Architecture and facilities	4
Dali City	Fuxing Road Pedestrian Street	25.6933	100.161	Humanistic Resources	Featured street	6
Dali City	Gantong Temple	25.6389	100.185	Humanistic Resources	Religious sites	417
Dali City	Gantong Cableway	25.5916	100.23	Natural Resources	Physiography	253
Weishan County	Archchen House	25.2297	100.308	Humanistic Resources	Architecture and facilities	31
Yunlong County	Ancient Salt Well Site	25.9205	99.3858	Humanistic Resources	Historic sites	11
Dali City	Ancient town of Xizhou pagoda	25.8622	100.136	Humanistic Resources	Ancient villages and towns	11
Dali City	Guanyintang	25.7203	100.145	Humanistic Resources	Religious sites	16
Dali City	Haidong Town	25.7163	100.267	Humanistic Resources	Rural landscape	17
Dali City	Haishe Ecological Park	25.8756	100.159	Natural Resources	Waters	294
Dali City	Haixin Pavilion	25.611	100.249	Natural Resources	Waters	22
Jianchuan County	Haiyunju	26.393	99.8463	Humanistic Resources	Religious sites	5
Dali City	Chinese White Jade Goddess of Mercy	25.9021	100.191	Humanistic Resources	Historic gardens	11
Dali City	Wu Temple Festival	25.6894	100.159	Humanistic Resources	Human Activities	28
Dali City	Heyi City	25.8544	100.151	Humanistic Resources	Rural landscape	4
Heqing County	Heqing Caohai	26.5971	100.186	Natural Resources	Waters	28
Dali City	Black Dragon Bridge	25.5889	100.214	Humanistic Resources	Architecture and facilities	15
Yangbi County	Heilong lake	25.6712	99.9352	Natural Resources	Waters	1
Dali City	Red Dragon Well	25.696	100.168	Humanistic Resources	Featured street	17
Dali City	Butterfly Spring	25.9128	100.105	Humanistic Resources	Historic gardens	2592
Yunlong County	Hutoushan Ancient Building Complex	26.0445	99.0921	Humanistic Resources	Architecture and facilities	5
Yunlong County	Hutou Temple	25.8779	99.3778	Humanistic Resources	Religious sites	2
Dali City	Rose Manor	25.7663	100.151	Humanistic Resources	Rural landscape	12
Dali City	Huadian Dam	25.8652	100.02	Natural Resources	Biological	15
Dali City	Huayu Ranch	25.8973	100.128	Humanistic Resources	Rural landscape	41
Binchuan County	Huashou Gate	25.9695	100.361	Humanistic Resources	Religious sites	16
Dali City	Tour around the Erhai Sea	25.8007	100.193	Recreation and Tourism Resources	Recreation and Tourism Resources	177
Heqing County	Huanglong lake	26.5534	100.165	Natural Resources	Waters	24
Yunlong County	Huang Home Ecology Museum	25.9157	99.3771	Humanistic Resources	Cultural venues	2
Binchuan County	Huideng Lantern	25.9649	100.363	Humanistic Resources	Religious sites	7
Weishan County	Huiming Temple	25.3454	100.277	Humanistic Resources	Religious sites	6
Eryuan County	Jiming Temple	26.0428	99.7971	Humanistic Resources	Religious sites	2
Binchuan County	Jizu Mountain	25.9621	100.393	Humanistic Resources	Religious sites	1094
Binchuan County	Jizu Mountain Grand Temple	25.9428	100.401	Humanistic Resources	Religious sites	2
Binchuan County	Jizu Mountain Second Temple	25.9475	100.407	Humanistic Resources	Religious sites	1
Binchuan County	Jizu moutain Ropeway	25.9681	100.374	Humanistic Resources	Religious sites	81
Dali City	Jizhaoan	25.6448	100.17	Humanistic Resources	Historic gardens	137
Binchuan County	Kaya Temple	25.9679	100.363	Humanistic Resources	Religious sites	15
Dali City	Xizhou Farming Culture and Art Museum	25.8503	100.131	Humanistic Resources	Cultural venues	1
Jianchuan County	Jianchuan Old Town	26.5339	99.9109	Humanistic Resources	Historic sites	4
Jianchuan County	Jianhu Lake	26.4961	99.9329	Natural Resources	Waters	9
Dali City	Jiang Gong Temple	25.6958	100.161	Humanistic Resources	Architecture and facilities	43
Binchuan County	Golden Dome Temple	25.9702	100.36	Humanistic Resources	Religious sites	27
Yongping County	Golden Light Temple	25.1959	99.5322	Humanistic Resources	Religious sites	4
Dali City	Golden Dragon Cave	25.9062	100.19	Natural Resources	Physiography	3
Dali City	Kinso Island	25.6929	100.257	Humanistic Resources	Rural landscape	56
Binchuan County	Nine Lotus Temple	25.9508	100.404	Humanistic Resources	Religious sites	6
Dali City	Gathering Pool	25.7062	100.149	Humanistic Resources	Historic gardens	8
Dali City	Quixing Pavilion	25.9094	100.193	Humanistic Resources	Architecture and facilities	21
Dali City	Tie-dye Experience Park	25.8612	100.144	Humanistic Resources	Human Activities	3
Dali City	Gallery Bridge	25.7664	100.15	Natural Resources	Waters	2
Dali City	Bicui Garden	25.6947	100.178	Humanistic Resources	Cultural venues	3
Binchuan County	Fluting Pagoda	25.9732	100.359	Humanistic Resources	Religious sites	8
Eryuan County	Liyuan Village	26.1921	99.9459	Humanistic Resources	Ancient villages and towns	12
Dali City	Ideal State	25.7021	100.277	Recreation and Tourism Resources	Recreation and Tourism Resources	10
Binchuan County	Lingshan for a while	25.9433	100.401	Humanistic Resources	Religious sites	20
Yunlong County	Latticed Gate Place	25.9165	99.3799	Humanistic Resources	Architecture and facilities	4
Dali City	Longkan Village	25.7049	100.203	Humanistic Resources	Rural landscape	35
Dali City	Longkan Gudu	25.6986	100.205	Natural Resources	Waters	2
Dali City	Longkan Pier	25.7027	100.214	Natural Resources	Waters	1
Dali City	Longkan Ecological Park	25.6986	100.205	Natural Resources	Waters	9
Dali City	Deer Wollshan Site	25.8427	100.22	Humanistic Resources	Historic sites	2
Dali City	Luo Tsuen Peninsula Tourist Area	25.7041	100.238	Natural Resources	Waters	52
Dali City	Majuyi	25.736	100.172	Humanistic Resources	Rural landscape	17
Jianchuan County	Manhyun Lim Thousand Lion Mountain	26.5447	99.8975	Humanistic Resources	Historic sites	26
Maidu County	Maidu Tiansheng Bridge	25.3355	100.494	Humanistic Resources	Architecture and facilities	1
Maidu County	Maidu County	25.3493	100.498	Humanistic Resources	Rural landscape	8
Weishan County	Folklore Museum	25.2272	100.307	Humanistic Resources	Cultural venues	6
Dali City	Pearl Plaza	25.5992	100.247	Humanistic Resources	Modern gardens	61
Dali City	Nanchun Village	25.6875	100.277	Humanistic Resources	Rural landscape	3
Nanjian County	Nanjian Tulin	25.0297	100.525	Natural Resources	Physiography	13
Weishan County	Nanzhao Museum	25.2363	100.317	Humanistic Resources	Cultural venues	2
Dali City	Nanzhao Dehua Monument	25.631	100.194	Humanistic Resources	Architecture and facilities	10
Dali City	Nanzhao Island	25.9081	100.198	Humanistic Resources	Historic gardens	2026
Dali City	Nanzhao Jianji Great Bell	25.7051	100.146	Humanistic Resources	Architecture and facilities	18
Maidu County	Nanzhao Iron Pillar	25.3452	100.437	Humanistic Resources	Architecture and facilities	6
Dali City	Nanzhao Palace	25.9081	100.197	Humanistic Resources	Historic gardens	8
Weishan County	Bird path majestic pass	25.2885	100.362	Humanistic Resources	Historic sites	5
Yunlong County	Nodeng Ancient Village	25.9221	99.3842	Humanistic Resources	Ancient villages and towns	125
Yunlong County	Norden Temple	25.8914	99.3649	Humanistic Resources	Architecture and facilities	5
Jianchuan County	Ouyang Compound	26.3168	99.8518	Humanistic Resources	Architecture and facilities	8
Dali City	Panxi Village	25.7757	100.155	Humanistic Resources	Rural landscape	40
Yunlong County	Panglong Temple	25.8831	99.3691	Humanistic Resources	Religious sites	1
Dali City	Pujin Bai Tie-Dye Museum	25.9008	100.115	Humanistic Resources	Cultural venues	14
Dali City	Puxian Temple	25.7046	100.173	Humanistic Resources	Religious sites	21
Dali City	Seven Dragon Lady Pond Scenic Area	25.5916	100.23	Natural Resources	Waters	27
Dali City	Qinyuan Sea of Flowers	25.6951	100.186	Humanistic Resources	Rural landscape	5
Dali City	green hut	25.9062	100.191	Humanistic Resources	Rural landscape	34
Dali City	Qingbi Creek	25.642	100.14	Natural Resources	Waters	21
Xiangyun County	Qinghua-dong	25.4532	100.556	Natural Resources	Physiography	37
Heqing County	Spring Street	26.5603	100.184	Humanistic Resources	Featured street	1
Dali City	People's Road	25.6977	100.165	Humanistic Resources	Featured street	147
Dali City	Inri-eup Village	25.8503	100.131	Humanistic Resources	Rural landscape	2
Dali City	Three Pagodas Reflection Park	25.708	100.157	Humanistic Resources	Historic gardens	399
Dali City	Three Pagoda Gate	25.6996	100.158	Humanistic Resources	Architecture and facilities	4
Dali City	March Street Racetrack	25.6967	100.149	Humanistic Resources	Human Activities	2
Dali City	March Street Night Market	25.6942	100.149	Humanistic Resources	Featured street	3
Dali City	Sand Village	25.8572	100.137	Humanistic Resources	Ancient villages and towns	7
Jianchuan County	Shadonjung Grotto Scenic Area	26.3482	99.8348	Humanistic Resources	Historic sites	2
Yangbi County	Shaping Village	25.6541	99.9816	Humanistic Resources	Rural landscape	2
Jianchuan County	Shaxi Ancient Town	26.323	99.8568	Humanistic Resources	Ancient villages and towns	396
Jianchuan County	Shaxiji Deng Street	26.3225	99.8581	Humanistic Resources	Ancient villages and towns	35
Jianchuan County	Shaxi Xingjiao Temple	26.3159	99.8526	Humanistic Resources	Religious sites	39
Dali City	Sand One Mother Group Sculpture	25.9017	100.193	Humanistic Resources	Historic gardens	12
Dali City	Shangguan Village	25.8503	100.131	Humanistic Resources	Ancient villages and towns	8
Dali City	Shangguan Flower Scenic Area	25.919	100.096	Humanistic Resources	Historic gardens	33
Dali City	Shengyuan Temple	25.8503	100.131	Humanistic Resources	Religious sites	3
Jianchuan County	Shishiguan Grotto	26.5371	99.9055	Humanistic Resources	Historic sites	2
Dali City	Eleven-sided Guanyin Temple	25.7031	100.139	Humanistic Resources	Religious sites	11
Jianchuan County	Shi Baoshan	26.3901	99.8447	Humanistic Resources	Religious sites	269
Nanjian County	Shidong Temple	24.8453	100.523	Humanistic Resources	Religious sites	1
Jianchuan County	Shijongsan Grotto	26.3616	99.8474	Humanistic Resources	Historic sites	26
Jianchuan County	Stone Bell Temple	26.3554	99.8415	Humanistic Resources	Religious sites	5
Dali City	Shuanglang	25.9159	100.2	Humanistic Resources	Rural landscape	2316
Xiangyun County	Mount Mizume	25.3766	100.654	Humanistic Resources	Religious sites	49
Jianchuan County	The ancient theater of Saiten Street	26.316	99.8527	Humanistic Resources	Architecture and facilities	28
Yunlong County	Tai Chi diagram	25.902	99.3694	Natural Resources	Physiography	29
Dali City	Sun Palace	25.9123	100.197	Humanistic Resources	Rural landscape	54
Dali City	Peach Creek Valley Eco Manor	25.706	100.14	Humanistic Resources	Rural landscape	6
Dali City	Taoyuan Village	25.9112	100.113	Humanistic Resources	Rural landscape	41
Dali City	Taoyuan Pier	25.9123	100.125	Natural Resources	Waters	19
Dali City	Tao Ran Tian She	25.7347	100.176	Humanistic Resources	Rural landscape	7
Yunlong County	government office	25.9219	99.3848	Humanistic Resources	Architecture and facilities	2
Dali City	Tianbao Park	25.5885	100.217	Humanistic Resources	Historic gardens	9
Dali City	Sky Mirror Pavilion	25.7113	100.244	Humanistic Resources	Architecture and facilities	22
Dali City	Tianlong Eight Film City	25.6857	100.155	Humanistic Resources	Theme park	1805
Dali City	Tianlong Cave	25.9262	100.102	Natural Resources	Physiography	21
Dali City	Tianlong Temple	25.8503	100.131	Humanistic Resources	Religious sites	6
Dali City	Temple of the Heavenly King	25.7062	100.149	Humanistic Resources	Religious sites	10
Maidu County	Tiezhu Temple	25.3417	100.438	Humanistic Resources	Religious sites	10
Dali City	Tuanshan Park	25.6038	100.242	Humanistic Resources	Modern gardens	7
Dali City	Color Dredging Pier	25.8296	100.232	Natural Resources	Waters	9
Weishan County	Wei Bao Shan	25.179	100.358	Humanistic Resources	Religious sites	175
Weishan County	Weishan Chafang Temple	24.9929	100.077	Humanistic Resources	Religious sites	1
Weishan County	Weishan Equipoise Temple	25.2352	100.317	Humanistic Resources	Religious sites	2
Weishan County	Weishan Ancient City	25.2336	100.313	Humanistic Resources	Historic sites	134
Weishan County	Wenhua Academy	25.2333	100.314	Humanistic Resources	Architecture and facilities	1
Dali City	Temple of Literature	25.6933	100.161	Humanistic Resources	Cultural venues	20
Heqing County	Civilized Village	26.4748	100.192	Humanistic Resources	Rural landscape	6
Dali City	Literature Building	25.684	100.175	Humanistic Resources	Architecture and facilities	50
Nanjian County	Immense Mountain Cherry Blossom Valley	24.7729	100.527	Natural Resources	Biological	48
Nanjian County	Wuwei Mountain Town	24.8085	100.566	Humanistic Resources	Ancient villages and towns	7
Dali City	Wuwei Temple	25.7298	100.128	Humanistic Resources	Religious sites	28
Dali City	Wuhua Building	25.6968	100.169	Humanistic Resources	Architecture and facilities	224
Dali City	Xi'er River	25.5865	100.215	Natural Resources	Waters	3
Jianchuan County	Ximen Street Ancient Building Complex	26.5369	99.9055	Humanistic Resources	Architecture and facilities	6
Heqing County	Western Slope	26.5835	100.337	Natural Resources	Biological	6
Dali City	Washing Horse Pool	25.6941	100.155	Natural Resources	Waters	41
Dali City	Shenmatan Grand Ropeway	25.6825	100.152	Natural Resources	Physiography	1928
Dali City	Xizhou	25.8593	100.138	Humanistic Resources	Ancient villages and towns	771
Dali City	Xizhou Bai Ancient Architecture	25.8596	100.14	Humanistic Resources	Architecture and facilities	10
Dali City	Xizhou Bai Residence	25.8549	100.134	Humanistic Resources	Architecture and facilities	2
Dali City	Yan Family Residence in Xizhou	25.8516	100.13	Humanistic Resources	Architecture and facilities	134
Dali City	Shimpo roar	25.7536	100.153	Humanistic Resources	Rural landscape	4
Eryuan County	Shimokuchi Puto Spring Spa Resort	26.0794	100.04	Recreation and Tourism Resources	Recreation and Tourism Resources	75
Dali City	Summer night starry sky flower sea	25.7826	100.131	Humanistic Resources	Rural landscape	1
Dali City	Xianglong Village	25.8502	100.138	Humanistic Resources	Rural landscape	3
Dali City	Xiangyangxi Village	25.7895	100.122	Humanistic Resources	Rural landscape	9
Dali City	Xiao Yi Zhuang Pier	25.6891	100.162	Natural Resources	Waters	5
Heqing County	Xinhua Ethnic Village	26.6336	100.184	Humanistic Resources	Ancient villages and towns	5
Weishan County	Star Arch Building	25.2325	100.316	Humanistic Resources	Architecture and facilities	14
Dali City	Xingsheng Bridge	25.6069	100.237	Humanistic Resources	Featured street	6
Dali City	Yan Family Compound Museum	25.8566	100.141	Humanistic Resources	Architecture and facilities	375
Dali City	Yang Family Compound	25.8503	100.131	Humanistic Resources	Architecture and facilities	8
Dali City	Yang Liping Art Gallery	25.9127	100.2	Humanistic Resources	Cultural venues	17
Dali City	Yang Pinxiang House	25.8503	100.131	Humanistic Resources	Architecture and facilities	1
Dali City	Yita Temple	25.6858	100.159	Humanistic Resources	Religious sites	25
Heqing County	Yindu Water Township	26.6161	100.189	Humanistic Resources	Ancient villages and towns	56
Dali City	Silver Shuttle Island	25.6886	100.277	Natural Resources	Waters	16
Dali City	Yin Fu Cheng Yuan	25.8537	100.145	Humanistic Resources	Architecture and facilities	4
Dali City	Rain Copper Guanyin Temple	25.7062	100.149	Humanistic Resources	Religious sites	56
Dali City	Jade Belt Cloud Travel Road	25.5916	100.23	Natural Resources	Physiography	25
Dali City	Yu'er Garden	25.7021	100.168	Humanistic Resources	Historic gardens	120
Yunlong County	Jade Emperor Pavilion	25.9242	99.3816	Humanistic Resources	Architecture and facilities	4
Nanjian County	Jade Emperor Pavilion1	25.0443	100.54	Humanistic Resources	Religious sites	1
Dali City	Yugui Island	25.9074	100.194	Humanistic Resources	Rural landscape	318
Jianchuan County	Yujin Bridge	26.3204	99.86	Humanistic Resources	Architecture and facilities	30
Dali City	Yuan Shi Zu Ping Yunnan Tablet	25.5924	100.24	Humanistic Resources	Architecture and facilities	11
Dali City	Marshal's residence and Du Wenxiu's tomb	25.6828	100.194	Humanistic Resources	Architecture and facilities	7
Dali City	Yuanyang Academy	25.6685	100.167	Humanistic Resources	Cultural venues	1
Weishan County	Yuanjue Temple	25.2271	100.307	Humanistic Resources	Religious sites	1
Dali City	Yunhai Fangcao Thousand Mu Flower Expo	25.7414	100.159	Humanistic Resources	Rural landscape	21
Heqing County	Cloud Crane Tower	26.5648	100.183	Humanistic Resources	Architecture and facilities	3
Yunlong County	Yunlong Tianchi	25.8739	99.2982	Natural Resources	Waters	23
Yunlong County	Yunlong County	25.8919	99.3775	Humanistic Resources	Rural landscape	7
Dali City	Yunnan Post	25.4289	100.701	Humanistic Resources	Historic sites	55
Dali City	Sea of Flowers on Cloud	25.6882	100.177	Humanistic Resources	Rural landscape	30
Dali City	Zhangjia Garden	25.6593	100.189	Humanistic Resources	Historic gardens	1493
Weishan County	Changchun-dong	25.167	100.346	Humanistic Resources	Religious sites	4
Jianchuan County	Changle Village	26.3208	99.8432	Humanistic Resources	Ancient villages and towns	2
Dali City	Zhao Ancestral Hall	25.9094	100.193	Humanistic Resources	Architecture and facilities	5
Dali City	exquisite chess game	25.6988	100.168	Humanistic Resources	Architecture and facilities	3
Dali City	Zhengjue Temple	25.5916	100.23	Humanistic Resources	Religious sites	5
Dali City	China Rural Film History Museum	25.6957	100.159	Humanistic Resources	Cultural venues	31
Dali City	Zhonghe Temple	26	99.8333	Humanistic Resources	Religious sites	8
Xiangyun County	Bell and Drum Tower	25.4747	100.546	Humanistic Resources	Architecture and facilities	1
Dali City	General Zhou Baozhong Memorial Hall	25.8011	100.129	Humanistic Resources	Architecture and facilities	1
Dali City	Zhoucheng	25.8503	100.131	Humanistic Resources	Ancient villages and towns	74
Binchuan County	Zhusheng Temple	25.9587	100.39	Humanistic Resources	Religious sites	19
Dali City	Corner House (Yang Ruxuan House)	25.8531	100.133	Humanistic Resources	Architecture and facilities	2
Weishan County	Woodpecker	25.2441	100.325	Humanistic Resources	Ancient villages and towns	5
Dali City	Natural Horse Gang	25.6932	100.171	Recreation and Tourism Resources	Recreation and Tourism Resources	24
