# Supplementary material for: Analysis of spatial perception and the influencing factors of attractions in Southwest China’s ethnic minority areas: The case of Dali Bai Autonomous Prefecture
Source: PLoS One. 2023 Jun 13;18(6):e0285141. doi: 10.1371/journal.pone.0285141 (PMC10263339; doi:10.1371/journal.pone.0285141)
Supplement: S3 File — (XLSX) [file pone.0285141.s003.xlsx]

## Sheet: Sheet1
period	Comments_id	c_time	Month	Year	attraction	Tourism resource categories	Types
2014-2015	13205628	2015-02-05	2	2015	Nine Lotus Temple	Humanistic Resources	Religious sites
2014-2015	59836826	2015-11-05	11	2015	Hutoushan Ancient Building Complex	Humanistic Resources	Architecture and facilities
2014-2015	13123962	2015-02-01	2	2015	Peach Creek Valley Eco Manor	Humanistic Resources	Rural landscape
2014-2015	11594427	2014-12-01	12	2014	Yindu Water Township	Humanistic Resources	Ancient villages and towns
2014-2015	11284504	2014-11-01	11	2014	Yindu Water Township	Humanistic Resources	Ancient villages and towns
2014-2015	52799591	2015-07-03	7	2015	Haidong Town	Humanistic Resources	Rural landscape
2014-2015	65155598	2015-11-16	11	2015	Haidong Town	Humanistic Resources	Rural landscape
2014-2015	15835685	2015-05-13	5	2015	Haidong Town	Humanistic Resources	Rural landscape
2014-2015	11607090	2014-12-02	12	2014	Haidong Town	Humanistic Resources	Rural landscape
2014-2015	13880825	2015-04-09	4	2015	Haidong Town	Humanistic Resources	Rural landscape
2014-2015	17433661	2015-06-05	6	2015	Haidong Town	Humanistic Resources	Rural landscape
2014-2015	5138111	2014-06-02	6	2014	Yindu Water Township	Humanistic Resources	Ancient villages and towns
2014-2015	68773509	2015-12-24	12	2015	Yindu Water Township	Humanistic Resources	Ancient villages and towns
2014-2015	15947964	2015-05-25	5	2015	Haidong Town	Humanistic Resources	Rural landscape
2014-2015	52817721	2015-07-06	7	2015	Yindu Water Township	Humanistic Resources	Ancient villages and towns
2014-2015	58089367	2015-09-01	9	2015	Yindu Water Township	Humanistic Resources	Ancient villages and towns
2014-2015	11624431	2014-12-04	12	2014	Haidong Town	Humanistic Resources	Rural landscape
2014-2015	11612420	2014-12-03	12	2014	Yindu Water Township	Humanistic Resources	Ancient villages and towns
2014-2015	67760294	2015-12-09	12	2015	Panxi Village	Humanistic Resources	Rural landscape
2014-2015	16183022	2015-06-03	6	2015	Yindu Water Township	Humanistic Resources	Ancient villages and towns
2014-2015	15920316	2015-05-22	5	2015	Yindu Water Township	Humanistic Resources	Ancient villages and towns
2014-2015	11594706	2014-12-01	12	2014	Yindu Water Township	Humanistic Resources	Ancient villages and towns
2014-2015	11554329	2014-11-28	11	2014	Yindu Water Township	Humanistic Resources	Ancient villages and towns
2014-2015	15835586	2015-05-13	5	2015	Yindu Water Township	Humanistic Resources	Ancient villages and towns
2014-2015	13920887	2015-04-10	4	2015	Yindu Water Township	Humanistic Resources	Ancient villages and towns
2014-2015	15946775	2015-05-25	5	2015	Yindu Water Township	Humanistic Resources	Ancient villages and towns
2014-2015	11424703	2014-11-16	11	2014	Yindu Water Township	Humanistic Resources	Ancient villages and towns
2014-2015	13183302	2015-02-04	2	2015	Shaxiji Deng Street	Humanistic Resources	Ancient villages and towns
2014-2015	10820077	2014-09-11	9	2014	Yindu Water Township	Humanistic Resources	Ancient villages and towns
2014-2015	15879523	2015-05-18	5	2015	Shaxiji Deng Street	Humanistic Resources	Ancient villages and towns
2014-2015	11493918	2014-11-23	11	2014	Yindu Water Township	Humanistic Resources	Ancient villages and towns
2014-2015	68973899	2015-12-29	12	2015	Panxi Village	Humanistic Resources	Rural landscape
2014-2015	11421173	2014-11-16	11	2014	Yindu Water Township	Humanistic Resources	Ancient villages and towns
2014-2015	59680542	2015-10-28	10	2015	Yindu Water Township	Humanistic Resources	Ancient villages and towns
2014-2015	14061236	2015-04-26	4	2015	Shaxiji Deng Street	Humanistic Resources	Ancient villages and towns
2014-2015	11606422	2014-12-02	12	2014	Manhyun Lim Thousand Lion Mountain	Humanistic Resources	Historic sites
2014-2015	58664841	2015-10-08	10	2015	Manhyun Lim Thousand Lion Mountain	Humanistic Resources	Historic sites
2014-2015	13439247	2015-02-20	2	2015	Yindu Water Township	Humanistic Resources	Ancient villages and towns
2014-2015	13880114	2015-04-09	4	2015	Manhyun Lim Thousand Lion Mountain	Humanistic Resources	Historic sites
2014-2015	59653461	2015-10-26	10	2015	Yindu Water Township	Humanistic Resources	Ancient villages and towns
2014-2015	15905203	2015-05-20	5	2015	Shaxiji Deng Street	Humanistic Resources	Ancient villages and towns
2014-2015	5453066	2014-07-08	7	2014	Manhyun Lim Thousand Lion Mountain	Humanistic Resources	Historic sites
2014-2015	11612861	2014-12-03	12	2014	Manhyun Lim Thousand Lion Mountain	Humanistic Resources	Historic sites
2014-2015	115326535	2015-09-06	9	2015	Manhyun Lim Thousand Lion Mountain	Humanistic Resources	Historic sites
2014-2015	15835524	2015-05-13	5	2015	Manhyun Lim Thousand Lion Mountain	Humanistic Resources	Historic sites
2014-2015	68942152	2015-12-27	12	2015	Literature Building	Humanistic Resources	Architecture and facilities
2014-2015	11290162	2014-11-02	11	2014	Literature Building	Humanistic Resources	Architecture and facilities
2014-2015	57942097	2015-08-23	8	2015	Manhyun Lim Thousand Lion Mountain	Humanistic Resources	Historic sites
2014-2015	11612411	2014-12-03	12	2014	Shaxiji Deng Street	Humanistic Resources	Ancient villages and towns
2014-2015	10820228	2014-09-11	9	2014	Manhyun Lim Thousand Lion Mountain	Humanistic Resources	Historic sites
2014-2015	15833646	2015-05-13	5	2015	Dali Cultural Park	Humanistic Resources	Historic gardens
2014-2015	13048145	2015-01-27	1	2015	Dali Cultural Park	Humanistic Resources	Historic gardens
2014-2015	13880094	2015-04-09	4	2015	Literature Building	Humanistic Resources	Architecture and facilities
2014-2015	13532878	2015-02-28	2	2015	Literature Building	Humanistic Resources	Architecture and facilities
2014-2015	70654260	2015-07-18	7	2015	Manhyun Lim Thousand Lion Mountain	Humanistic Resources	Historic sites
2014-2015	15813227	2015-05-10	5	2015	Dali Cultural Park	Humanistic Resources	Historic gardens
2014-2015	15835890	2015-05-13	5	2015	Dali Cultural Park	Humanistic Resources	Historic gardens
2014-2015	14057681	2015-04-25	4	2015	Dali Cultural Park	Humanistic Resources	Historic gardens
2014-2015	17433491	2015-06-05	6	2015	Literature Building	Humanistic Resources	Architecture and facilities
2014-2015	11619793	2014-12-03	12	2014	Dali Cultural Park	Humanistic Resources	Historic gardens
2014-2015	15925932	2015-05-22	5	2015	Literature Building	Humanistic Resources	Architecture and facilities
2014-2015	13881143	2015-04-09	4	2015	Dali Cultural Park	Humanistic Resources	Historic gardens
2014-2015	15845066	2015-05-14	5	2015	Literature Building	Humanistic Resources	Architecture and facilities
2014-2015	13598136	2015-03-09	3	2015	Nodeng Ancient Village	Humanistic Resources	Ancient villages and towns
2014-2015	10874776	2014-09-17	9	2014	Dali West Lake	Natural Resources	Waters
2014-2015	59913235	2015-11-12	11	2015	Literature Building	Humanistic Resources	Architecture and facilities
2014-2015	11620353	2014-12-03	12	2014	Literature Building	Humanistic Resources	Architecture and facilities
2014-2015	13307413	2015-02-11	2	2015	Wei Bao Shan	Humanistic Resources	Religious sites
2014-2015	11594570	2014-12-01	12	2014	Dali West Lake	Natural Resources	Waters
2014-2015	11493540	2014-11-22	11	2014	Literature Building	Humanistic Resources	Architecture and facilities
2014-2015	11624248	2014-12-04	12	2014	Dali Cultural Park	Humanistic Resources	Historic gardens
2014-2015	13215203	2015-02-06	2	2015	Nodeng Ancient Village	Humanistic Resources	Ancient villages and towns
2014-2015	67737691	2015-12-07	12	2015	Nanjian Tulin	Natural Resources	Physiography
2014-2015	12645688	2014-12-23	12	2014	Wei Bao Shan	Humanistic Resources	Religious sites
2014-2015	15854341	2015-05-15	5	2015	Nodeng Ancient Village	Humanistic Resources	Ancient villages and towns
2014-2015	11624432	2014-12-04	12	2014	Yujin Bridge	Humanistic Resources	Architecture and facilities
2014-2015	13880396	2015-04-09	4	2015	Tai Chi diagram	Natural Resources	Physiography
2014-2015	15822257	2015-05-11	5	2015	Tai Chi diagram	Natural Resources	Physiography
2014-2015	13926357	2015-04-11	4	2015	Tai Chi diagram	Natural Resources	Physiography
2014-2015	15835298	2015-05-13	5	2015	Tai Chi diagram	Natural Resources	Physiography
2014-2015	12437865	2015-01-03	1	2015	Dali Cultural Park	Humanistic Resources	Historic gardens
2014-2015	11285568	2014-11-01	11	2014	Nodeng Ancient Village	Humanistic Resources	Ancient villages and towns
2014-2015	13638788	2015-03-13	3	2015	Tai Chi diagram	Natural Resources	Physiography
2014-2015	13522279	2015-02-27	2	2015	Nodeng Ancient Village	Humanistic Resources	Ancient villages and towns
2014-2015	58662923	2015-10-08	10	2015	Tai Chi diagram	Natural Resources	Physiography
2014-2015	10976635	2014-10-01	10	2014	Nodeng Ancient Village	Humanistic Resources	Ancient villages and towns
2014-2015	11612594	2014-12-03	12	2014	Tai Chi diagram	Natural Resources	Physiography
2014-2015	68927528	2015-12-26	12	2015	Tianlong Cave	Natural Resources	Physiography
2014-2015	58662982	2015-10-08	10	2015	Nodeng Ancient Village	Humanistic Resources	Ancient villages and towns
2014-2015	17459848	2015-06-08	6	2015	Tianlong Eight Film City	Humanistic Resources	Theme park
2014-2015	67294011	2015-11-27	11	2015	Tianlong Cave	Natural Resources	Physiography
2014-2015	10785049	2014-09-05	9	2014	Nodeng Ancient Village	Humanistic Resources	Ancient villages and towns
2014-2015	13920182	2015-04-10	4	2015	Bird path majestic pass	Humanistic Resources	Historic sites
2014-2015	13510136	2015-02-25	2	2015	Wei Bao Shan	Humanistic Resources	Religious sites
2014-2015	11624875	2014-12-04	12	2014	Bird path majestic pass	Humanistic Resources	Historic sites
2014-2015	11619995	2014-12-03	12	2014	Nodeng Ancient Village	Humanistic Resources	Ancient villages and towns
2014-2015	58911611	2015-10-21	10	2015	Wei Bao Shan	Humanistic Resources	Religious sites
2014-2015	10908389	2014-09-20	9	2014	Wei Bao Shan	Humanistic Resources	Religious sites
2014-2015	13708172	2015-03-21	3	2015	Nodeng Ancient Village	Humanistic Resources	Ancient villages and towns
2014-2015	67417640	2015-11-28	11	2015	Wei Bao Shan	Humanistic Resources	Religious sites
2014-2015	58589033	2015-10-03	10	2015	Dali West Lake	Natural Resources	Waters
2014-2015	15947164	2015-05-25	5	2015	Nodeng Ancient Village	Humanistic Resources	Ancient villages and towns
2014-2015	11492543	2014-11-22	11	2014	Dali West Lake	Natural Resources	Waters
2014-2015	17132202	2015-06-04	6	2015	Nodeng Ancient Village	Humanistic Resources	Ancient villages and towns
2014-2015	11390255	2014-11-13	11	2014	Nodeng Ancient Village	Humanistic Resources	Ancient villages and towns
2014-2015	58916068	2015-10-21	10	2015	Dali West Lake	Natural Resources	Waters
2014-2015	58521383	2015-09-28	9	2015	Nodeng Ancient Village	Humanistic Resources	Ancient villages and towns
2014-2015	58042233	2015-08-28	8	2015	Wuhua Building	Humanistic Resources	Architecture and facilities
2014-2015	13203166	2015-02-05	2	2015	Wei Bao Shan	Humanistic Resources	Religious sites
2014-2015	15958543	2015-05-26	5	2015	Dali West Lake	Natural Resources	Waters
2014-2015	5136513	2014-06-01	6	2014	Wei Bao Shan	Humanistic Resources	Religious sites
2014-2015	11421278	2014-11-16	11	2014	Dali West Lake	Natural Resources	Waters
2014-2015	11493814	2014-11-23	11	2014	Nodeng Ancient Village	Humanistic Resources	Ancient villages and towns
2014-2015	11424540	2014-11-16	11	2014	Dali West Lake	Natural Resources	Waters
2014-2015	11431190	2014-11-17	11	2014	Nodeng Ancient Village	Humanistic Resources	Ancient villages and towns
2014-2015	11308640	2014-11-04	11	2014	Longkan Village	Humanistic Resources	Rural landscape
2014-2015	11054349	2014-10-07	10	2014	Dali West Lake	Natural Resources	Waters
2014-2015	15974338	2015-05-28	5	2015	Nodeng Ancient Village	Humanistic Resources	Ancient villages and towns
2014-2015	60023010	2015-11-13	11	2015	Wuhua Building	Humanistic Resources	Architecture and facilities
2014-2015	13522760	2015-02-27	2	2015	Longkan Village	Humanistic Resources	Rural landscape
2014-2015	114734023	2014-10-29	10	2014	Dali West Lake	Natural Resources	Waters
2014-2015	11421276	2014-11-16	11	2014	Nodeng Ancient Village	Humanistic Resources	Ancient villages and towns
2014-2015	12929694	2015-01-20	1	2015	Wuhua Building	Humanistic Resources	Architecture and facilities
2014-2015	11755971	2014-12-08	12	2014	Dali West Lake	Natural Resources	Waters
2014-2015	67748223	2015-12-08	12	2015	Longkan Village	Humanistic Resources	Rural landscape
2014-2015	11594428	2014-12-01	12	2014	Wei Bao Shan	Humanistic Resources	Religious sites
2014-2015	114919875	2015-03-31	3	2015	Dali West Lake	Natural Resources	Waters
2014-2015	11606937	2014-12-02	12	2014	Longkan Village	Humanistic Resources	Rural landscape
2014-2015	57730998	2015-08-09	8	2015	Nodeng Ancient Village	Humanistic Resources	Ancient villages and towns
2014-2015	13048144	2015-01-27	1	2015	Dali West Lake	Natural Resources	Waters
2014-2015	11107544	2014-10-12	10	2014	Dali West Lake	Natural Resources	Waters
2014-2015	10981717	2014-10-01	10	2014	Three Pagodas Reflection Park	Humanistic Resources	Historic gardens
2014-2015	13880063	2015-04-09	4	2015	Longkan Village	Humanistic Resources	Rural landscape
2014-2015	115488563	2015-10-19	10	2015	Dali West Lake	Natural Resources	Waters
2014-2015	15835168	2015-05-13	5	2015	Dali West Lake	Natural Resources	Waters
2014-2015	15835187	2015-05-13	5	2015	Longkan Village	Humanistic Resources	Rural landscape
2014-2015	5187674	2014-06-13	6	2014	Wei Bao Shan	Humanistic Resources	Religious sites
2014-2015	10820786	2014-09-11	9	2014	Nodeng Ancient Village	Humanistic Resources	Ancient villages and towns
2014-2015	66233786	2015-11-17	11	2015	Wei Bao Shan	Humanistic Resources	Religious sites
2014-2015	17428479	2015-06-04	6	2015	Longkan Village	Humanistic Resources	Rural landscape
2014-2015	58498934	2015-09-25	9	2015	Wei Bao Shan	Humanistic Resources	Religious sites
2014-2015	13879998	2015-04-09	4	2015	Dali West Lake	Natural Resources	Waters
2014-2015	11594379	2014-12-01	12	2014	Dali West Lake	Natural Resources	Waters
2014-2015	17139013	2015-06-04	6	2015	Wei Bao Shan	Humanistic Resources	Religious sites
2014-2015	5152705	2014-06-05	6	2014	Nodeng Ancient Village	Humanistic Resources	Ancient villages and towns
2014-2015	13582296	2015-03-07	3	2015	Wei Bao Shan	Humanistic Resources	Religious sites
2014-2015	70625267	2015-03-03	3	2015	Dali West Lake	Natural Resources	Waters
2014-2015	66718556	2015-11-22	11	2015	Longkan Village	Humanistic Resources	Rural landscape
2014-2015	115221664	2015-08-09	8	2015	Wei Bao Shan	Humanistic Resources	Religious sites
2014-2015	114824514	2015-02-19	2	2015	Wei Bao Shan	Humanistic Resources	Religious sites
2014-2015	12894672	2015-01-18	1	2015	Weishan Ancient City	Humanistic Resources	Historic sites
2014-2015	11612591	2014-12-03	12	2014	Longkan Village	Humanistic Resources	Rural landscape
2014-2015	115458973	2015-10-12	10	2015	Wei Bao Shan	Humanistic Resources	Religious sites
2014-2015	13744289	2015-03-26	3	2015	Wei Bao Shan	Humanistic Resources	Religious sites
2014-2015	15958439	2015-05-26	5	2015	Wei Bao Shan	Humanistic Resources	Religious sites
2014-2015	68928321	2015-12-26	12	2015	Sun Palace	Humanistic Resources	Rural landscape
2014-2015	13668447	2015-03-16	3	2015	Wei Bao Shan	Humanistic Resources	Religious sites
2014-2015	11588167	2014-12-01	12	2014	Wuhua Building	Humanistic Resources	Architecture and facilities
2014-2015	115082309	2015-07-12	7	2015	Wei Bao Shan	Humanistic Resources	Religious sites
2014-2015	11092360	2014-10-10	10	2014	Dali West Lake	Natural Resources	Waters
2014-2015	114899973	2015-04-12	4	2015	Wei Bao Shan	Humanistic Resources	Religious sites
2014-2015	67609260	2015-11-29	11	2015	Wuhua Building	Humanistic Resources	Architecture and facilities
2014-2015	70608491	2015-04-03	4	2015	Wei Bao Shan	Humanistic Resources	Religious sites
2014-2015	59881447	2015-11-08	11	2015	Tianlong Eight Film City	Humanistic Resources	Theme park
2014-2015	11101545	2014-10-11	10	2014	Wei Bao Shan	Humanistic Resources	Religious sites
2014-2015	11776346	2014-12-10	12	2014	Liyuan Village	Humanistic Resources	Ancient villages and towns
2014-2015	58265816	2015-09-11	9	2015	Liyuan Village	Humanistic Resources	Ancient villages and towns
2014-2015	67607368	2015-11-29	11	2015	Immense Mountain Cherry Blossom Valley	Natural Resources	Biological
2014-2015	70608483	2015-01-30	1	2015	Wei Bao Shan	Humanistic Resources	Religious sites
2014-2015	13919974	2015-04-10	4	2015	Liyuan Village	Humanistic Resources	Ancient villages and towns
2014-2015	15812872	2015-05-10	5	2015	Wuhua Building	Humanistic Resources	Architecture and facilities
2014-2015	59896132	2015-11-10	11	2015	Liyuan Village	Humanistic Resources	Ancient villages and towns
2014-2015	60028144	2015-11-14	11	2015	Tianlong Eight Film City	Humanistic Resources	Theme park
2014-2015	13558041	2015-03-04	3	2015	Wuhua Building	Humanistic Resources	Architecture and facilities
2014-2015	59670305	2015-10-27	10	2015	Three Pagodas Reflection Park	Humanistic Resources	Historic gardens
2014-2015	67690017	2015-12-03	12	2015	Liyuan Village	Humanistic Resources	Ancient villages and towns
2014-2015	11624904	2014-12-04	12	2014	Liyuan Village	Humanistic Resources	Ancient villages and towns
2014-2015	67609179	2015-11-29	11	2015	Immense Mountain Cherry Blossom Valley	Natural Resources	Biological
2014-2015	14884769	2015-05-01	5	2015	Wei Bao Shan	Humanistic Resources	Religious sites
2014-2015	11612248	2014-12-03	12	2014	Dali West Lake	Natural Resources	Waters
2014-2015	11493911	2014-11-23	11	2014	Dali West Lake	Natural Resources	Waters
2014-2015	15910174	2015-05-21	5	2015	Wuhua Building	Humanistic Resources	Architecture and facilities
2014-2015	10698001	2014-08-20	8	2014	Wuhua Building	Humanistic Resources	Architecture and facilities
2014-2015	58546116	2015-09-30	9	2015	Wuhua Building	Humanistic Resources	Architecture and facilities
2014-2015	52855417	2015-07-12	7	2015	Wuhua Building	Humanistic Resources	Architecture and facilities
2014-2015	15920118	2015-05-22	5	2015	Wuhua Building	Humanistic Resources	Architecture and facilities
2014-2015	68174748	2015-12-10	12	2015	Wuhua Building	Humanistic Resources	Architecture and facilities
2014-2015	13863886	2015-04-07	4	2015	Dali West Lake	Natural Resources	Waters
2014-2015	67718889	2015-12-06	12	2015	Wuhua Building	Humanistic Resources	Architecture and facilities
2014-2015	11407758	2014-11-14	11	2014	Dali West Lake	Natural Resources	Waters
2014-2015	58900388	2015-10-20	10	2015	Nanzhao Island	Humanistic Resources	Historic gardens
2014-2015	66712364	2015-11-22	11	2015	Wuhua Building	Humanistic Resources	Architecture and facilities
2014-2015	114930986	2015-05-03	5	2015	Wei Bao Shan	Humanistic Resources	Religious sites
2014-2015	66721273	2015-11-23	11	2015	Silver Shuttle Island	Natural Resources	Waters
2014-2015	11554391	2014-11-28	11	2014	Wei Bao Shan	Humanistic Resources	Religious sites
2014-2015	10819839	2014-09-11	9	2014	Wei Bao Shan	Humanistic Resources	Religious sites
2014-2015	12081423	2014-12-22	12	2014	Wei Bao Shan	Humanistic Resources	Religious sites
2014-2015	12292232	2014-12-27	12	2014	Dali West Lake	Natural Resources	Waters
2014-2015	115146000	2015-08-15	8	2015	Wei Bao Shan	Humanistic Resources	Religious sites
2014-2015	115171157	2015-07-18	7	2015	Wei Bao Shan	Humanistic Resources	Religious sites
2014-2015	67603460	2015-11-28	11	2015	Three Pagodas Reflection Park	Humanistic Resources	Historic gardens
2014-2015	57615698	2015-08-05	8	2015	Immense Mountain Cherry Blossom Valley	Natural Resources	Biological
2014-2015	4641576	2014-05-12	5	2014	Wuhua Building	Humanistic Resources	Architecture and facilities
2014-2015	114942221	2015-04-03	4	2015	Wei Bao Shan	Humanistic Resources	Religious sites
2014-2015	59680325	2015-10-28	10	2015	Wuhua Building	Humanistic Resources	Architecture and facilities
2014-2015	11594425	2014-12-01	12	2014	Weishan Ancient City	Humanistic Resources	Historic sites
2014-2015	57848391	2015-08-14	8	2015	Wuhua Building	Humanistic Resources	Architecture and facilities
2014-2015	11612598	2014-12-03	12	2014	Wei Bao Shan	Humanistic Resources	Religious sites
2014-2015	11493915	2014-11-23	11	2014	Wei Bao Shan	Humanistic Resources	Religious sites
2014-2015	52817584	2015-07-06	7	2015	Wuhua Building	Humanistic Resources	Architecture and facilities
2014-2015	11594526	2014-12-01	12	2014	Wuhua Building	Humanistic Resources	Architecture and facilities
2014-2015	11424647	2014-11-16	11	2014	Wei Bao Shan	Humanistic Resources	Religious sites
2014-2015	70608414	2015-01-06	1	2015	Wei Bao Shan	Humanistic Resources	Religious sites
2014-2015	70608482	2015-08-21	8	2015	Wei Bao Shan	Humanistic Resources	Religious sites
2014-2015	58367423	2015-09-19	9	2015	Tianlong Eight Film City	Humanistic Resources	Theme park
2014-2015	68961880	2015-12-28	12	2015	Shenmatan Grand Ropeway	Natural Resources	Physiography
2014-2015	58588963	2015-10-03	10	2015	Shenmatan Grand Ropeway	Natural Resources	Physiography
2014-2015	57624470	2015-08-05	8	2015	Three Pagodas Reflection Park	Humanistic Resources	Historic gardens
2014-2015	11594088	2014-12-01	12	2014	Wuhua Building	Humanistic Resources	Architecture and facilities
2014-2015	13921961	2015-04-10	4	2015	Three Pagodas Reflection Park	Humanistic Resources	Historic gardens
2014-2015	68350617	2015-12-21	12	2015	Weishan Ancient City	Humanistic Resources	Historic sites
2014-2015	5411982	2014-07-03	7	2014	Wuhua Building	Humanistic Resources	Architecture and facilities
2014-2015	11620207	2014-12-03	12	2014	Natural Horse Gang	Recreation and Tourism Resources	Recreation and Tourism Resources
2014-2015	114956420	2015-04-17	4	2015	Natural Horse Gang	Recreation and Tourism Resources	Recreation and Tourism Resources
2014-2015	58663582	2015-10-08	10	2015	Nanzhao Island	Humanistic Resources	Historic gardens
2014-2015	65635707	2015-11-16	11	2015	Weishan Ancient City	Humanistic Resources	Historic sites
2014-2015	13879570	2015-04-09	4	2015	Wuhua Building	Humanistic Resources	Architecture and facilities
2014-2015	15812884	2015-05-10	5	2015	Three Pagodas Reflection Park	Humanistic Resources	Historic gardens
2014-2015	66712582	2015-11-22	11	2015	Three Pagodas Reflection Park	Humanistic Resources	Historic gardens
2014-2015	13879259	2015-04-09	4	2015	Weishan Ancient City	Humanistic Resources	Historic sites
2014-2015	52836220	2015-07-09	7	2015	Wuhua Building	Humanistic Resources	Architecture and facilities
2014-2015	13756391	2015-03-27	3	2015	Tianlong Eight Film City	Humanistic Resources	Theme park
2014-2015	13751166	2015-03-27	3	2015	Wuhua Building	Humanistic Resources	Architecture and facilities
2014-2015	68927881	2015-12-26	12	2015	Wuhua Building	Humanistic Resources	Architecture and facilities
2014-2015	53180009	2015-07-29	7	2015	Xizhou	Humanistic Resources	Ancient villages and towns
2014-2015	67733690	2015-12-07	12	2015	Nanzhao Island	Humanistic Resources	Historic gardens
2014-2015	11594365	2014-12-01	12	2014	Weishan Ancient City	Humanistic Resources	Historic sites
2014-2015	11493735	2014-11-23	11	2014	Weishan Ancient City	Humanistic Resources	Historic sites
2014-2015	69054012	2015-12-31	12	2015	Three Pagodas Reflection Park	Humanistic Resources	Historic gardens
2014-2015	5187891	2014-06-13	6	2014	Weishan Ancient City	Humanistic Resources	Historic sites
2014-2015	53203051	2015-07-31	7	2015	Three Pagodas Reflection Park	Humanistic Resources	Historic gardens
2014-2015	12437315	2015-01-03	1	2015	Three Pagodas Reflection Park	Humanistic Resources	Historic gardens
2014-2015	11356709	2014-11-09	11	2014	Weishan Ancient City	Humanistic Resources	Historic sites
2014-2015	10820506	2014-09-11	9	2014	Natural Horse Gang	Recreation and Tourism Resources	Recreation and Tourism Resources
2014-2015	15743101	2015-05-03	5	2015	Three Pagodas Reflection Park	Humanistic Resources	Historic gardens
2014-2015	12438008	2015-01-03	1	2015	Wuhua Building	Humanistic Resources	Architecture and facilities
2014-2015	10915900	2014-09-21	9	2014	Three Pagodas Reflection Park	Humanistic Resources	Historic gardens
2014-2015	17150612	2015-06-04	6	2015	Weishan Ancient City	Humanistic Resources	Historic sites
2014-2015	16166476	2015-06-03	6	2015	Wuhua Building	Humanistic Resources	Architecture and facilities
2014-2015	57855812	2015-08-15	8	2015	Shenmatan Grand Ropeway	Natural Resources	Physiography
2014-2015	13532989	2015-02-28	2	2015	Wuhua Building	Humanistic Resources	Architecture and facilities
2014-2015	58442252	2015-09-21	9	2015	Sky Mirror Pavilion	Humanistic Resources	Architecture and facilities
2014-2015	15958594	2015-05-26	5	2015	Weishan Ancient City	Humanistic Resources	Historic sites
2014-2015	10820188	2014-09-11	9	2014	Wuhua Building	Humanistic Resources	Architecture and facilities
2014-2015	10820183	2014-09-11	9	2014	Weishan Ancient City	Humanistic Resources	Historic sites
2014-2015	13533201	2015-02-28	2	2015	Weishan Ancient City	Humanistic Resources	Historic sites
2014-2015	58325085	2015-09-16	9	2015	Sky Mirror Pavilion	Humanistic Resources	Architecture and facilities
2014-2015	11620509	2014-12-03	12	2014	Sky Mirror Pavilion	Humanistic Resources	Architecture and facilities
2014-2015	11606036	2014-12-02	12	2014	Yunnan Post	Humanistic Resources	Historic sites
2014-2015	66734211	2015-11-24	11	2015	People's Road	Humanistic Resources	Featured street
2014-2015	11421322	2014-11-16	11	2014	Sky Mirror Pavilion	Humanistic Resources	Architecture and facilities
2014-2015	12081264	2014-12-22	12	2014	Three Pagodas Reflection Park	Humanistic Resources	Historic gardens
2014-2015	58345198	2015-09-18	9	2015	Sky Mirror Pavilion	Humanistic Resources	Architecture and facilities
2014-2015	17433498	2015-06-05	6	2015	Sky Mirror Pavilion	Humanistic Resources	Architecture and facilities
2014-2015	13880728	2015-04-09	4	2015	Sky Mirror Pavilion	Humanistic Resources	Architecture and facilities
2014-2015	13532874	2015-02-28	2	2015	Sky Mirror Pavilion	Humanistic Resources	Architecture and facilities
2014-2015	13762026	2015-03-28	3	2015	Yunnan Post	Humanistic Resources	Historic sites
2014-2015	5136483	2014-06-01	6	2014	Weishan Ancient City	Humanistic Resources	Historic sites
2014-2015	13762583	2015-03-28	3	2015	Yunnan Post	Humanistic Resources	Historic sites
2014-2015	13785882	2015-03-30	3	2015	Yunnan Post	Humanistic Resources	Historic sites
2014-2015	11624541	2014-12-04	12	2014	Sky Mirror Pavilion	Humanistic Resources	Architecture and facilities
2014-2015	11938973	2014-12-13	12	2014	Yunnan Post	Humanistic Resources	Historic sites
2014-2015	15834958	2015-05-13	5	2015	Weishan Ancient City	Humanistic Resources	Historic sites
2014-2015	11525649	2014-11-25	11	2014	Three Pagodas Reflection Park	Humanistic Resources	Historic gardens
2014-2015	11407806	2014-11-14	11	2014	Wuhua Building	Humanistic Resources	Architecture and facilities
2014-2015	10972227	2014-09-30	9	2014	Yunnan Post	Humanistic Resources	Historic sites
2014-2015	12437961	2015-01-03	1	2015	Sky Mirror Pavilion	Humanistic Resources	Architecture and facilities
2014-2015	59829232	2015-11-05	11	2015	Yunnan Post	Humanistic Resources	Historic sites
2014-2015	4641427	2014-05-12	5	2014	Three Pagodas Reflection Park	Humanistic Resources	Historic gardens
2014-2015	11424532	2014-11-16	11	2014	Wuhua Building	Humanistic Resources	Architecture and facilities
2014-2015	13837488	2015-04-04	4	2015	Yunnan Post	Humanistic Resources	Historic sites
2014-2015	12440607	2015-01-03	1	2015	Yunnan Post	Humanistic Resources	Historic sites
2014-2015	11407887	2014-11-14	11	2014	Weishan Ancient City	Humanistic Resources	Historic sites
2014-2015	11605359	2014-12-02	12	2014	People's Road	Humanistic Resources	Featured street
2014-2015	57878649	2015-08-17	8	2015	Xizhou	Humanistic Resources	Ancient villages and towns
2014-2015	10697839	2014-08-20	8	2014	Shenmatan Grand Ropeway	Natural Resources	Physiography
2014-2015	13957531	2015-04-14	4	2015	Yunnan Post	Humanistic Resources	Historic sites
2014-2015	11223201	2014-10-25	10	2014	Yunnan Post	Humanistic Resources	Historic sites
2014-2015	11331777	2014-11-07	11	2014	Yunnan Post	Humanistic Resources	Historic sites
2014-2015	12396703	2014-12-31	12	2014	Weishan Ancient City	Humanistic Resources	Historic sites
2014-2015	11220813	2014-10-25	10	2014	Yunnan Post	Humanistic Resources	Historic sites
2014-2015	13863532	2015-04-07	4	2015	Wuhua Building	Humanistic Resources	Architecture and facilities
2014-2015	13879300	2015-04-09	4	2015	Three Pagodas Reflection Park	Humanistic Resources	Historic gardens
2014-2015	11587902	2014-12-01	12	2014	Yunnan Post	Humanistic Resources	Historic sites
2014-2015	10847470	2014-09-13	9	2014	Weishan Ancient City	Humanistic Resources	Historic sites
2014-2015	11221938	2014-10-25	10	2014	Yunnan Post	Humanistic Resources	Historic sites
2014-2015	13759932	2015-03-28	3	2015	Yunnan Post	Humanistic Resources	Historic sites
2014-2015	13398802	2015-02-16	2	2015	Wuhua Building	Humanistic Resources	Architecture and facilities
2014-2015	13351258	2015-02-13	2	2015	Yunnan Post	Humanistic Resources	Historic sites
2014-2015	11612376	2014-12-03	12	2014	Weishan Ancient City	Humanistic Resources	Historic sites
2014-2015	10858123	2014-09-15	9	2014	Yunnan Post	Humanistic Resources	Historic sites
2014-2015	11562721	2014-11-29	11	2014	Wuhua Building	Humanistic Resources	Architecture and facilities
2014-2015	10901725	2014-09-19	9	2014	Weishan Ancient City	Humanistic Resources	Historic sites
2014-2015	53125357	2015-07-22	7	2015	Wuhua Building	Humanistic Resources	Architecture and facilities
2014-2015	13708125	2015-03-21	3	2015	Weishan Ancient City	Humanistic Resources	Historic sites
2014-2015	11594893	2014-12-01	12	2014	Three Pagodas Reflection Park	Humanistic Resources	Historic gardens
2014-2015	13541288	2015-03-01	3	2015	Shijongsan Grotto	Humanistic Resources	Historic sites
2014-2015	11610491	2014-12-03	12	2014	Wuhua Building	Humanistic Resources	Architecture and facilities
2014-2015	10846748	2014-09-12	9	2014	Yunnan Post	Humanistic Resources	Historic sites
2014-2015	58288908	2015-09-14	9	2015	Tianlong Eight Film City	Humanistic Resources	Theme park
2014-2015	15969206	2015-05-27	5	2015	Yunnan Post	Humanistic Resources	Historic sites
2014-2015	10857581	2014-09-15	9	2014	Yunnan Post	Humanistic Resources	Historic sites
2014-2015	10771940	2014-09-02	9	2014	Wuhua Building	Humanistic Resources	Architecture and facilities
2014-2015	10981754	2014-10-01	10	2014	Yunnan Post	Humanistic Resources	Historic sites
2014-2015	11595266	2014-12-02	12	2014	Shijongsan Grotto	Humanistic Resources	Historic sites
2014-2015	13637436	2015-03-13	3	2015	Xizhou	Humanistic Resources	Ancient villages and towns
2014-2015	11463957	2014-11-20	11	2014	Wuhua Building	Humanistic Resources	Architecture and facilities
2014-2015	10820182	2014-09-11	9	2014	Shijongsan Grotto	Humanistic Resources	Historic sites
2014-2015	12749311	2015-01-15	1	2015	Weishan Ancient City	Humanistic Resources	Historic sites
2014-2015	11493877	2014-11-23	11	2014	Yunnan Post	Humanistic Resources	Historic sites
2014-2015	58335441	2015-09-17	9	2015	Shijongsan Grotto	Humanistic Resources	Historic sites
2014-2015	67664343	2015-12-01	12	2015	Tianlong Eight Film City	Humanistic Resources	Theme park
2014-2015	68931903	2015-12-26	12	2015	Jizu Mountain	Humanistic Resources	Religious sites
2014-2015	13158443	2015-02-03	2	2015	Weishan Ancient City	Humanistic Resources	Historic sites
2014-2015	11594441	2014-12-01	12	2014	Three Pagodas Reflection Park	Humanistic Resources	Historic gardens
2014-2015	12474615	2015-01-05	1	2015	Weishan Ancient City	Humanistic Resources	Historic sites
2014-2015	11556368	2014-11-28	11	2014	Three Pagodas Reflection Park	Humanistic Resources	Historic gardens
2014-2015	11493816	2014-11-23	11	2014	Shijongsan Grotto	Humanistic Resources	Historic sites
2014-2015	67719056	2015-12-06	12	2015	People's Road	Humanistic Resources	Featured street
2014-2015	58737815	2015-10-12	10	2015	People's Road	Humanistic Resources	Featured street
2014-2015	11593677	2014-12-01	12	2014	Xizhou	Humanistic Resources	Ancient villages and towns
2014-2015	10873891	2014-09-17	9	2014	Wuhua Building	Humanistic Resources	Architecture and facilities
2014-2015	11092965	2014-10-10	10	2014	Wuhua Building	Humanistic Resources	Architecture and facilities
2014-2015	58505570	2015-09-26	9	2015	Tianlong Eight Film City	Humanistic Resources	Theme park
2014-2015	15958554	2015-05-26	5	2015	Three Pagodas Reflection Park	Humanistic Resources	Historic gardens
2014-2015	12592346	2015-01-11	1	2015	Wuhua Building	Humanistic Resources	Architecture and facilities
2014-2015	13637109	2015-03-13	3	2015	Nanzhao Island	Humanistic Resources	Historic gardens
2014-2015	15835206	2015-05-13	5	2015	Three Pagodas Reflection Park	Humanistic Resources	Historic gardens
2014-2015	14069746	2015-04-26	4	2015	People's Road	Humanistic Resources	Featured street
2014-2015	10726270	2014-06-19	6	2014	Three Pagodas Reflection Park	Humanistic Resources	Historic gardens
2014-2015	68312255	2015-12-18	12	2015	Dali Old Town	Humanistic Resources	Historic sites
2014-2015	52817911	2015-07-06	7	2015	Three Pagodas Reflection Park	Humanistic Resources	Historic gardens
2014-2015	52937280	2015-07-18	7	2015	Xizhou	Humanistic Resources	Ancient villages and towns
2014-2015	67706868	2015-12-04	12	2015	Three Pagodas Reflection Park	Humanistic Resources	Historic gardens
2014-2015	57863024	2015-08-16	8	2015	People's Road	Humanistic Resources	Featured street
2014-2015	15813253	2015-05-10	5	2015	People's Road	Humanistic Resources	Featured street
2014-2015	68924621	2015-12-26	12	2015	Tianlong Eight Film City	Humanistic Resources	Theme park
2014-2015	10726283	2014-06-19	6	2014	Xizhou	Humanistic Resources	Ancient villages and towns
2014-2015	10699591	2014-08-21	8	2014	Three Pagodas Reflection Park	Humanistic Resources	Historic gardens
2014-2015	68927706	2015-12-26	12	2015	People's Road	Humanistic Resources	Featured street
2014-2015	11608130	2014-12-03	12	2014	Dali State Museum	Humanistic Resources	Cultural venues
2014-2015	13863855	2015-04-07	4	2015	Three Pagodas Reflection Park	Humanistic Resources	Historic gardens
2014-2015	12446206	2015-01-03	1	2015	People's Road	Humanistic Resources	Featured street
2014-2015	11594257	2014-12-01	12	2014	People's Road	Humanistic Resources	Featured street
2014-2015	13879687	2015-04-09	4	2015	People's Road	Humanistic Resources	Featured street
2014-2015	15925958	2015-05-22	5	2015	Dali State Museum	Humanistic Resources	Cultural venues
2014-2015	11595301	2014-12-02	12	2014	Dali State Museum	Humanistic Resources	Cultural venues
2014-2015	58892781	2015-10-20	10	2015	Shi Baoshan	Humanistic Resources	Religious sites
2014-2015	13921971	2015-04-10	4	2015	Dali State Museum	Humanistic Resources	Cultural venues
2014-2015	57606876	2015-08-04	8	2015	Tianlong Eight Film City	Humanistic Resources	Theme park
2014-2015	13963777	2015-04-15	4	2015	Tianlong Eight Film City	Humanistic Resources	Theme park
2014-2015	57938090	2015-08-22	8	2015	Dali State Museum	Humanistic Resources	Cultural venues
2014-2015	15813383	2015-05-10	5	2015	Dali State Museum	Humanistic Resources	Cultural venues
2014-2015	11222382	2014-10-25	10	2014	People's Road	Humanistic Resources	Featured street
2014-2015	68283667	2015-12-15	12	2015	Shuanglang	Humanistic Resources	Rural landscape
2014-2015	15834660	2015-05-13	5	2015	People's Road	Humanistic Resources	Featured street
2014-2015	59680119	2015-10-28	10	2015	Three Pagodas Reflection Park	Humanistic Resources	Historic gardens
2014-2015	11588622	2014-12-01	12	2014	Yu'er Garden	Humanistic Resources	Historic gardens
2014-2015	68925691	2015-12-26	12	2015	Dali State Museum	Humanistic Resources	Cultural venues
2014-2015	10820695	2014-09-11	9	2014	Three Pagodas Reflection Park	Humanistic Resources	Historic gardens
2014-2015	67619515	2015-11-30	11	2015	Dali State Museum	Humanistic Resources	Cultural venues
2014-2015	13555888	2015-03-03	3	2015	People's Road	Humanistic Resources	Featured street
2014-2015	52836483	2015-07-09	7	2015	People's Road	Humanistic Resources	Featured street
2014-2015	52872163	2015-07-15	7	2015	Erhai Boat Tour	Humanistic Resources	Human Activities
2014-2015	15760574	2015-05-05	5	2015	Three Pagodas Reflection Park	Humanistic Resources	Historic gardens
2014-2015	67701372	2015-12-04	12	2015	Dali State Museum	Humanistic Resources	Cultural venues
2014-2015	13770359	2015-03-28	3	2015	People's Road	Humanistic Resources	Featured street
2014-2015	11611201	2014-12-03	12	2014	People's Road	Humanistic Resources	Featured street
2014-2015	10704648	2014-08-22	8	2014	Dali State Museum	Humanistic Resources	Cultural venues
2014-2015	59687769	2015-10-29	10	2015	Dali State Museum	Humanistic Resources	Cultural venues
2014-2015	13739750	2015-03-25	3	2015	Xizhou	Humanistic Resources	Ancient villages and towns
2014-2015	59688451	2015-10-29	10	2015	Dali State Museum	Humanistic Resources	Cultural venues
2014-2015	13598711	2015-03-09	3	2015	Xizhou	Humanistic Resources	Ancient villages and towns
2014-2015	15993892	2015-05-30	5	2015	Dali State Museum	Humanistic Resources	Cultural venues
2014-2015	14069478	2015-04-26	4	2015	Yu'er Garden	Humanistic Resources	Historic gardens
2014-2015	53135569	2015-07-23	7	2015	Jizu Mountain	Humanistic Resources	Religious sites
2014-2015	12592343	2015-01-11	1	2015	People's Road	Humanistic Resources	Featured street
2014-2015	12081323	2014-12-22	12	2014	Dali State Museum	Humanistic Resources	Cultural venues
2014-2015	62839704	2015-11-15	11	2015	Dali State Museum	Humanistic Resources	Cultural venues
2014-2015	13048004	2015-01-27	1	2015	Dali State Museum	Humanistic Resources	Cultural venues
2014-2015	52729101	2015-06-23	6	2015	Xizhou	Humanistic Resources	Ancient villages and towns
2014-2015	13880225	2015-04-09	4	2015	Dali State Museum	Humanistic Resources	Cultural venues
2014-2015	11594598	2014-12-01	12	2014	Dali State Museum	Humanistic Resources	Cultural venues
2014-2015	58377641	2015-09-20	9	2015	Xizhou	Humanistic Resources	Ancient villages and towns
2014-2015	13346012	2015-02-13	2	2015	Yu'er Garden	Humanistic Resources	Historic gardens
2014-2015	17428368	2015-06-04	6	2015	Dali State Museum	Humanistic Resources	Cultural venues
2014-2015	15835198	2015-05-13	5	2015	Yu'er Garden	Humanistic Resources	Historic gardens
2014-2015	13183465	2015-02-04	2	2015	Shi Baoshan	Humanistic Resources	Religious sites
2014-2015	52824973	2015-07-07	7	2015	Xizhou	Humanistic Resources	Ancient villages and towns
2014-2015	13768252	2015-03-28	3	2015	Dali State Museum	Humanistic Resources	Cultural venues
2014-2015	68300916	2015-12-17	12	2015	Yu'er Garden	Humanistic Resources	Historic gardens
2014-2015	15835539	2015-05-13	5	2015	Dali State Museum	Humanistic Resources	Cultural venues
2014-2015	11612417	2014-12-03	12	2014	Dali State Museum	Humanistic Resources	Cultural venues
2014-2015	12588730	2015-01-10	1	2015	Shi Baoshan	Humanistic Resources	Religious sites
2014-2015	13505897	2015-02-25	2	2015	Shi Baoshan	Humanistic Resources	Religious sites
2014-2015	11594539	2014-12-01	12	2014	Yu'er Garden	Humanistic Resources	Historic gardens
2014-2015	13937998	2015-04-12	4	2015	Cibi Lake	Natural Resources	Waters
2014-2015	57754337	2015-08-10	8	2015	Shi Baoshan	Humanistic Resources	Religious sites
2014-2015	67613722	2015-11-29	11	2015	Shi Baoshan	Humanistic Resources	Religious sites
2014-2015	10978073	2014-10-01	10	2014	Xizhou	Humanistic Resources	Ancient villages and towns
2014-2015	11612418	2014-12-03	12	2014	Yu'er Garden	Humanistic Resources	Historic gardens
2014-2015	5187894	2014-06-13	6	2014	Cibi Lake	Natural Resources	Waters
2014-2015	11593994	2014-12-01	12	2014	Shi Baoshan	Humanistic Resources	Religious sites
2014-2015	12444446	2015-01-03	1	2015	Yu'er Garden	Humanistic Resources	Historic gardens
2014-2015	17428660	2015-06-04	6	2015	Yu'er Garden	Humanistic Resources	Historic gardens
2014-2015	14099776	2015-04-30	4	2015	Shi Baoshan	Humanistic Resources	Religious sites
2014-2015	10748933	2014-08-29	8	2014	Cibi Lake	Natural Resources	Waters
2014-2015	11594612	2014-12-01	12	2014	Cibi Lake	Natural Resources	Waters
2014-2015	11111519	2014-10-12	10	2014	Shenmatan Grand Ropeway	Natural Resources	Physiography
2014-2015	11436774	2014-11-17	11	2014	Cibi Lake	Natural Resources	Waters
2014-2015	58619347	2015-10-05	10	2015	Shi Baoshan	Humanistic Resources	Religious sites
2014-2015	13880157	2015-04-09	4	2015	Cibi Lake	Natural Resources	Waters
2014-2015	13880236	2015-04-09	4	2015	Yu'er Garden	Humanistic Resources	Historic gardens
2014-2015	57898593	2015-08-19	8	2015	Xizhou	Humanistic Resources	Ancient villages and towns
2014-2015	15835394	2015-05-13	5	2015	Cibi Lake	Natural Resources	Waters
2014-2015	11620074	2014-12-03	12	2014	Yu'er Garden	Humanistic Resources	Historic gardens
2014-2015	11493873	2014-11-23	11	2014	Dali State Museum	Humanistic Resources	Cultural venues
2014-2015	11424735	2014-11-16	11	2014	Three Pagodas Reflection Park	Humanistic Resources	Historic gardens
2014-2015	10819972	2014-09-11	9	2014	Cibi Lake	Natural Resources	Waters
2014-2015	12524821	2015-01-09	1	2015	Jizu Mountain	Humanistic Resources	Religious sites
2014-2015	12070309	2014-12-22	12	2014	Jizu Mountain	Humanistic Resources	Religious sites
2014-2015	11431399	2014-11-17	11	2014	Dali State Museum	Humanistic Resources	Cultural venues
2014-2015	58763111	2015-10-14	10	2015	Shi Baoshan	Humanistic Resources	Religious sites
2014-2015	6621972	2014-08-01	8	2014	Three Pagodas Reflection Park	Humanistic Resources	Historic gardens
2014-2015	13202959	2015-02-05	2	2015	Jizu Mountain	Humanistic Resources	Religious sites
2014-2015	70551923	2015-03-02	3	2015	Shi Baoshan	Humanistic Resources	Religious sites
2014-2015	17428397	2015-06-04	6	2015	Cibi Lake	Natural Resources	Waters
2014-2015	11553720	2014-11-28	11	2014	Shi Baoshan	Humanistic Resources	Religious sites
2014-2015	11562673	2014-11-29	11	2014	People's Road	Humanistic Resources	Featured street
2014-2015	15947261	2015-05-25	5	2015	Cibi Lake	Natural Resources	Waters
2014-2015	11612414	2014-12-03	12	2014	Three Pagodas Reflection Park	Humanistic Resources	Historic gardens
2014-2015	5152350	2014-06-05	6	2014	Dali State Museum	Humanistic Resources	Cultural venues
2014-2015	13690555	2015-03-19	3	2015	Nanzhao Island	Humanistic Resources	Historic gardens
2014-2015	58237168	2015-09-09	9	2015	Tianlong Eight Film City	Humanistic Resources	Theme park
2014-2015	11611134	2014-12-03	12	2014	Cibi Lake	Natural Resources	Waters
2014-2015	53163490	2015-07-27	7	2015	Dali State Museum	Humanistic Resources	Cultural venues
2014-2015	11407951	2014-11-14	11	2014	Three Pagodas Reflection Park	Humanistic Resources	Historic gardens
2014-2015	57999996	2015-08-24	8	2015	Xizhou	Humanistic Resources	Ancient villages and towns
2014-2015	114958303	2015-04-17	4	2015	Shi Baoshan	Humanistic Resources	Religious sites
2014-2015	13879905	2015-04-09	4	2015	Shi Baoshan	Humanistic Resources	Religious sites
2014-2015	13792317	2015-03-31	3	2015	Three Pagodas Reflection Park	Humanistic Resources	Historic gardens
2014-2015	13582387	2015-03-07	3	2015	Shi Baoshan	Humanistic Resources	Religious sites
2014-2015	70551649	2015-03-03	3	2015	Shi Baoshan	Humanistic Resources	Religious sites
2014-2015	58365453	2015-09-19	9	2015	Shenmatan Grand Ropeway	Natural Resources	Physiography
2014-2015	13730653	2015-03-24	3	2015	Shi Baoshan	Humanistic Resources	Religious sites
2014-2015	58977643	2015-10-22	10	2015	Jizu Mountain	Humanistic Resources	Religious sites
2014-2015	11493200	2014-11-23	11	2014	Three Pagodas Reflection Park	Humanistic Resources	Historic gardens
2014-2015	11099874	2014-10-11	10	2014	Shenmatan Grand Ropeway	Natural Resources	Physiography
2014-2015	11311543	2014-11-04	11	2014	Three Pagodas Reflection Park	Humanistic Resources	Historic gardens
2014-2015	13524206	2015-02-27	2	2015	Shi Baoshan	Humanistic Resources	Religious sites
2014-2015	68924384	2015-12-26	12	2015	Shenmatan Grand Ropeway	Natural Resources	Physiography
2014-2015	57933608	2015-08-22	8	2015	Tianlong Eight Film City	Humanistic Resources	Theme park
2014-2015	13499235	2015-02-24	2	2015	Shi Baoshan	Humanistic Resources	Religious sites
2014-2015	13222639	2015-02-06	2	2015	Baofeng Old Town	Humanistic Resources	Ancient villages and towns
2014-2015	15836361	2015-05-13	5	2015	Baofeng Old Town	Humanistic Resources	Ancient villages and towns
2014-2015	13881379	2015-04-09	4	2015	Baofeng Old Town	Humanistic Resources	Ancient villages and towns
2014-2015	11420971	2014-11-16	11	2014	Yu'er Garden	Humanistic Resources	Historic gardens
2014-2015	10819973	2014-09-11	9	2014	Shi Baoshan	Humanistic Resources	Religious sites
2014-2015	11493646	2014-11-22	11	2014	Yu'er Garden	Humanistic Resources	Historic gardens
2014-2015	68343996	2015-12-20	12	2015	Shenmatan Grand Ropeway	Natural Resources	Physiography
2014-2015	12437372	2015-01-03	1	2015	Jizu Mountain	Humanistic Resources	Religious sites
2014-2015	13173070	2015-02-03	2	2015	Shi Baoshan	Humanistic Resources	Religious sites
2014-2015	57661704	2015-08-06	8	2015	Shi Baoshan	Humanistic Resources	Religious sites
2014-2015	5184169	2014-06-12	6	2014	Shi Baoshan	Humanistic Resources	Religious sites
2014-2015	13861216	2015-04-07	4	2015	Yu'er Garden	Humanistic Resources	Historic gardens
2014-2015	15920282	2015-05-22	5	2015	Shi Baoshan	Humanistic Resources	Religious sites
2014-2015	59680322	2015-10-28	10	2015	Shi Baoshan	Humanistic Resources	Religious sites
2014-2015	68338889	2015-12-20	12	2015	Nanzhao Island	Humanistic Resources	Historic gardens
2014-2015	57942075	2015-08-23	8	2015	Shi Baoshan	Humanistic Resources	Religious sites
2014-2015	10724621	2014-08-25	8	2014	Shi Baoshan	Humanistic Resources	Religious sites
2014-2015	13744356	2015-03-26	3	2015	Shi Baoshan	Humanistic Resources	Religious sites
2014-2015	13769413	2015-03-28	3	2015	Nanzhao Island	Humanistic Resources	Historic gardens
2014-2015	52759783	2015-06-29	6	2015	Tianlong Eight Film City	Humanistic Resources	Theme park
2014-2015	13100817	2015-01-30	1	2015	Shi Baoshan	Humanistic Resources	Religious sites
2014-2015	115175192	2015-07-25	7	2015	Shi Baoshan	Humanistic Resources	Religious sites
2014-2015	12072513	2014-12-22	12	2014	Three Pagodas Reflection Park	Humanistic Resources	Historic gardens
2014-2015	59838238	2015-11-05	11	2015	Shaxi Ancient Town	Humanistic Resources	Ancient villages and towns
2014-2015	13880392	2015-04-09	4	2015	Wuwei Temple	Humanistic Resources	Religious sites
2014-2015	68931327	2015-12-26	12	2015	Jizu Mountain	Humanistic Resources	Religious sites
2014-2015	11594380	2014-12-01	12	2014	Shi Baoshan	Humanistic Resources	Religious sites
2014-2015	17433537	2015-06-05	6	2015	Wuwei Temple	Humanistic Resources	Religious sites
2014-2015	58204517	2015-09-07	9	2015	Shaxi Ancient Town	Humanistic Resources	Ancient villages and towns
2014-2015	13532850	2015-02-28	2	2015	Wuwei Temple	Humanistic Resources	Religious sites
2014-2015	115139356	2015-08-13	8	2015	Shi Baoshan	Humanistic Resources	Religious sites
2014-2015	13762603	2015-03-28	3	2015	Dali Literature Road	Humanistic Resources	Featured street
2014-2015	4601801	2014-05-05	5	2014	Three Pagodas Reflection Park	Humanistic Resources	Historic gardens
2014-2015	16155095	2015-06-03	6	2015	Shi Baoshan	Humanistic Resources	Religious sites
2014-2015	11606882	2014-12-02	12	2014	Wuwei Temple	Humanistic Resources	Religious sites
2014-2015	114990737	2015-05-27	5	2015	Shi Baoshan	Humanistic Resources	Religious sites
2014-2015	66712235	2015-11-22	11	2015	Tianlong Eight Film City	Humanistic Resources	Theme park
2014-2015	58679508	2015-10-09	10	2015	Xizhou	Humanistic Resources	Ancient villages and towns
2014-2015	11625101	2014-12-04	12	2014	Wuwei Temple	Humanistic Resources	Religious sites
2014-2015	58059085	2015-08-30	8	2015	Nanzhao Island	Humanistic Resources	Historic gardens
2014-2015	11606959	2014-12-02	12	2014	Dali Literature Road	Humanistic Resources	Featured street
2014-2015	11528554	2014-11-26	11	2014	Three Pagodas Reflection Park	Humanistic Resources	Historic gardens
2014-2015	17454569	2015-06-07	6	2015	Shaxi Ancient Town	Humanistic Resources	Ancient villages and towns
2014-2015	115221386	2015-08-09	8	2015	Shi Baoshan	Humanistic Resources	Religious sites
2014-2015	13863416	2015-04-07	4	2015	Shi Baoshan	Humanistic Resources	Religious sites
2014-2015	11493916	2014-11-23	11	2014	Wuwei Temple	Humanistic Resources	Religious sites
2014-2015	13920184	2015-04-10	4	2015	Dali Literature Road	Humanistic Resources	Featured street
2014-2015	13080353	2015-01-29	1	2015	Three Pagodas Reflection Park	Humanistic Resources	Historic gardens
2014-2015	58334869	2015-09-17	9	2015	Shi Baoshan	Humanistic Resources	Religious sites
2014-2015	57794293	2015-08-13	8	2015	Shenmatan Grand Ropeway	Natural Resources	Physiography
2014-2015	15836735	2015-05-13	5	2015	Dali Literature Road	Humanistic Resources	Featured street
2014-2015	11412700	2014-11-15	11	2014	Shi Baoshan	Humanistic Resources	Religious sites
2014-2015	67607665	2015-11-29	11	2015	Shaxi Ancient Town	Humanistic Resources	Ancient villages and towns
2014-2015	11404446	2014-11-14	11	2014	Dali Literature Road	Humanistic Resources	Featured street
2014-2015	52834175	2015-07-08	7	2015	Shaxi Ancient Town	Humanistic Resources	Ancient villages and towns
2014-2015	57760750	2015-08-11	8	2015	Shi Baoshan	Humanistic Resources	Religious sites
2014-2015	70551868	2015-02-23	2	2015	Shi Baoshan	Humanistic Resources	Religious sites
2014-2015	115200464	2015-08-03	8	2015	Shi Baoshan	Humanistic Resources	Religious sites
2014-2015	58380964	2015-09-20	9	2015	Xizhou	Humanistic Resources	Ancient villages and towns
2014-2015	13750790	2015-03-27	3	2015	Tianlong Eight Film City	Humanistic Resources	Theme park
2014-2015	13333457	2015-02-12	2	2015	Qinghua-dong	Natural Resources	Physiography
2014-2015	13936876	2015-04-12	4	2015	Qinghua-dong	Natural Resources	Physiography
2014-2015	52835828	2015-07-09	7	2015	Shi Baoshan	Humanistic Resources	Religious sites
2014-2015	13770965	2015-03-28	3	2015	Qinghua-dong	Natural Resources	Physiography
2014-2015	58911437	2015-10-21	10	2015	Mount Mizume	Humanistic Resources	Religious sites
2014-2015	11595106	2014-12-01	12	2014	Mount Mizume	Humanistic Resources	Religious sites
2014-2015	11617836	2014-12-03	12	2014	Dali Literature Road	Humanistic Resources	Featured street
2014-2015	13978329	2015-04-17	4	2015	Nanzhao Island	Humanistic Resources	Historic gardens
2014-2015	70551974	2015-04-01	4	2015	Shi Baoshan	Humanistic Resources	Religious sites
2014-2015	16509740	2015-06-04	6	2015	Tianlong Eight Film City	Humanistic Resources	Theme park
2014-2015	5187360	2014-06-13	6	2014	Mount Mizume	Humanistic Resources	Religious sites
2014-2015	11606765	2014-12-02	12	2014	Qinghua-dong	Natural Resources	Physiography
2014-2015	58852465	2015-10-17	10	2015	Shaxi Ancient Town	Humanistic Resources	Ancient villages and towns
2014-2015	13506277	2015-02-24	2	2015	Shaxi Ancient Town	Humanistic Resources	Ancient villages and towns
2014-2015	53125397	2015-07-22	7	2015	Shi Baoshan	Humanistic Resources	Religious sites
2014-2015	11612416	2014-12-03	12	2014	Shi Baoshan	Humanistic Resources	Religious sites
2014-2015	10820772	2014-09-11	9	2014	Qinghua-dong	Natural Resources	Physiography
2014-2015	13724965	2015-03-23	3	2015	Shenmatan Grand Ropeway	Natural Resources	Physiography
2014-2015	11939189	2014-12-13	12	2014	Mount Mizume	Humanistic Resources	Religious sites
2014-2015	58705464	2015-10-10	10	2015	Erhai Boat Tour	Humanistic Resources	Human Activities
2014-2015	52736882	2015-06-25	6	2015	Shi Baoshan	Humanistic Resources	Religious sites
2014-2015	11430280	2014-11-17	11	2014	Mount Mizume	Humanistic Resources	Religious sites
2014-2015	68166239	2015-12-10	12	2015	Xizhou	Humanistic Resources	Ancient villages and towns
2014-2015	15854513	2015-05-15	5	2015	Shi Baoshan	Humanistic Resources	Religious sites
2014-2015	5953694	2014-07-17	7	2014	Mount Mizume	Humanistic Resources	Religious sites
2014-2015	13668470	2015-03-16	3	2015	Shi Baoshan	Humanistic Resources	Religious sites
2014-2015	11493913	2014-11-23	11	2014	Qinghua-dong	Natural Resources	Physiography
2014-2015	15854633	2015-05-15	5	2015	Mount Mizume	Humanistic Resources	Religious sites
2014-2015	58878397	2015-10-19	10	2015	Shenmatan Grand Ropeway	Natural Resources	Physiography
2014-2015	114869206	2015-03-19	3	2015	Mount Mizume	Humanistic Resources	Religious sites
2014-2015	10819237	2014-09-11	9	2014	Mount Mizume	Humanistic Resources	Religious sites
2014-2015	13403665	2015-02-17	2	2015	Shaxi Ancient Town	Humanistic Resources	Ancient villages and towns
2014-2015	58925105	2015-10-21	10	2015	Tianlong Eight Film City	Humanistic Resources	Theme park
2014-2015	58703938	2015-10-10	10	2015	Shi Baoshan	Humanistic Resources	Religious sites
2014-2015	58553733	2015-09-30	9	2015	Tianlong Eight Film City	Humanistic Resources	Theme park
2014-2015	15959248	2015-05-26	5	2015	Mount Mizume	Humanistic Resources	Religious sites
2014-2015	115435108	2015-10-08	10	2015	Mount Mizume	Humanistic Resources	Religious sites
2014-2015	57912187	2015-08-20	8	2015	Mount Mizume	Humanistic Resources	Religious sites
2014-2015	11556722	2014-11-28	11	2014	Mount Mizume	Humanistic Resources	Religious sites
2014-2015	58643758	2015-10-06	10	2015	Shenmatan Grand Ropeway	Natural Resources	Physiography
2014-2015	70551972	2015-10-28	10	2015	Shi Baoshan	Humanistic Resources	Religious sites
2014-2015	11144550	2014-10-16	10	2014	Shi Baoshan	Humanistic Resources	Religious sites
2014-2015	13519758	2015-02-26	2	2015	Dali Christian Church	Humanistic Resources	Religious sites
2014-2015	6496599	2014-07-29	7	2014	Xizhou	Humanistic Resources	Ancient villages and towns
2014-2015	13881295	2015-04-09	4	2015	Dali Christian Church	Humanistic Resources	Religious sites
2014-2015	57855519	2015-08-15	8	2015	Shenmatan Grand Ropeway	Natural Resources	Physiography
2014-2015	11606371	2014-12-02	12	2014	Dali Christian Church	Humanistic Resources	Religious sites
2014-2015	58249479	2015-09-10	9	2015	Dali Christian Church	Humanistic Resources	Religious sites
2014-2015	17433374	2015-06-05	6	2015	Dali Christian Church	Humanistic Resources	Religious sites
2014-2015	15836133	2015-05-13	5	2015	Dali Christian Church	Humanistic Resources	Religious sites
2014-2015	13047868	2015-01-27	1	2015	Dali Christian Church	Humanistic Resources	Religious sites
2014-2015	58607417	2015-10-04	10	2015	Shenmatan Grand Ropeway	Natural Resources	Physiography
2014-2015	66712291	2015-11-22	11	2015	Xizhou	Humanistic Resources	Ancient villages and towns
2014-2015	13464780	2015-02-22	2	2015	Shenmatan Grand Ropeway	Natural Resources	Physiography
2014-2015	70652166	2015-02-17	2	2015	Mount Mizume	Humanistic Resources	Religious sites
2014-2015	11228146	2014-10-25	10	2014	Dali Christian Church	Humanistic Resources	Religious sites
2014-2015	11493649	2014-11-22	11	2014	Dali Christian Church	Humanistic Resources	Religious sites
2014-2015	59776894	2015-11-02	11	2015	Shaxi Ancient Town	Humanistic Resources	Ancient villages and towns
2014-2015	11285511	2014-11-01	11	2014	Shaxi Ancient Town	Humanistic Resources	Ancient villages and towns
2014-2015	115287730	2015-08-29	8	2015	Shi Baoshan	Humanistic Resources	Religious sites
2014-2015	5076061	2014-05-14	5	2014	Shaxi Ancient Town	Humanistic Resources	Ancient villages and towns
2014-2015	115133636	2015-08-12	8	2015	Tianlong Eight Film City	Humanistic Resources	Theme park
2014-2015	115065364	2015-07-06	7	2015	Tianlong Eight Film City	Humanistic Resources	Theme park
2014-2015	11776283	2014-12-10	12	2014	Nanzhao Island	Humanistic Resources	Historic gardens
2014-2015	114975204	2015-04-29	4	2015	Tianlong Eight Film City	Humanistic Resources	Theme park
2014-2015	70551922	2015-07-10	7	2015	Shi Baoshan	Humanistic Resources	Religious sites
2014-2015	11487523	2014-11-22	11	2014	Tianlong Eight Film City	Humanistic Resources	Theme park
2014-2015	11405784	2014-11-14	11	2014	Shi Baoshan	Humanistic Resources	Religious sites
2014-2015	13582433	2015-03-07	3	2015	Yunlong Tianchi	Natural Resources	Waters
2014-2015	67664259	2015-12-01	12	2015	Xizhou	Humanistic Resources	Ancient villages and towns
2014-2015	52872671	2015-07-15	7	2015	Xizhou	Humanistic Resources	Ancient villages and towns
2014-2015	15781991	2015-05-03	5	2015	Xizhou	Humanistic Resources	Ancient villages and towns
2014-2015	17459588	2015-06-08	6	2015	Erhai Boat Tour	Humanistic Resources	Human Activities
2014-2015	11553848	2014-11-28	11	2014	Xizhou	Humanistic Resources	Ancient villages and towns
2014-2015	17428878	2015-06-04	6	2015	Yunlong Tianchi	Natural Resources	Waters
2014-2015	115226531	2015-08-10	8	2015	Shi Baoshan	Humanistic Resources	Religious sites
2014-2015	13638824	2015-03-13	3	2015	Yunlong Tianchi	Natural Resources	Waters
2014-2015	11493880	2014-11-23	11	2014	Shi Baoshan	Humanistic Resources	Religious sites
2014-2015	115177696	2015-07-28	7	2015	Shi Baoshan	Humanistic Resources	Religious sites
2014-2015	11556802	2014-11-28	11	2014	Yunlong Tianchi	Natural Resources	Waters
2014-2015	58613111	2015-10-05	10	2015	Yunlong Tianchi	Natural Resources	Waters
2014-2015	115077893	2015-07-10	7	2015	Shi Baoshan	Humanistic Resources	Religious sites
2014-2015	13744290	2015-03-26	3	2015	Yunlong Tianchi	Natural Resources	Waters
2014-2015	58764447	2015-10-14	10	2015	Shaxi Ancient Town	Humanistic Resources	Ancient villages and towns
2014-2015	13708179	2015-03-21	3	2015	Yunlong Tianchi	Natural Resources	Waters
2014-2015	11595109	2014-12-01	12	2014	Yunlong Tianchi	Natural Resources	Waters
2014-2015	11436781	2014-11-17	11	2014	Yunlong Tianchi	Natural Resources	Waters
2014-2015	58843631	2015-10-17	10	2015	Shenmatan Grand Ropeway	Natural Resources	Physiography
2014-2015	11493818	2014-11-23	11	2014	Yunlong Tianchi	Natural Resources	Waters
2014-2015	14099643	2015-04-30	4	2015	Shaxi Ancient Town	Humanistic Resources	Ancient villages and towns
2014-2015	58017765	2015-08-26	8	2015	Tianlong Eight Film City	Humanistic Resources	Theme park
2014-2015	58233329	2015-09-09	9	2015	Shaxi Ancient Town	Humanistic Resources	Ancient villages and towns
2014-2015	17459855	2015-06-08	6	2015	Nanzhao Island	Humanistic Resources	Historic gardens
2014-2015	57858295	2015-08-15	8	2015	Xizhou	Humanistic Resources	Ancient villages and towns
2014-2015	15946745	2015-05-25	5	2015	Shi Baoshan	Humanistic Resources	Religious sites
2014-2015	66233807	2015-11-17	11	2015	Tianlong Eight Film City	Humanistic Resources	Theme park
2014-2015	15841101	2015-05-14	5	2015	Xizhou	Humanistic Resources	Ancient villages and towns
2014-2015	13668442	2015-03-16	3	2015	Xizhou	Humanistic Resources	Ancient villages and towns
2014-2015	58710748	2015-10-11	10	2015	Erhai Boat Tour	Humanistic Resources	Human Activities
2014-2015	67187032	2015-11-27	11	2015	Xizhou	Humanistic Resources	Ancient villages and towns
2014-2015	11595251	2014-12-01	12	2014	Dali Cang Mountain Shimenguan Scenic Area	Natural Resources	Physiography
2014-2015	58053694	2015-08-29	8	2015	Tianlong Eight Film City	Humanistic Resources	Theme park
2014-2015	57930235	2015-08-22	8	2015	Shaxi Ancient Town	Humanistic Resources	Ancient villages and towns
2014-2015	11588428	2014-12-01	12	2014	Nanzhao Island	Humanistic Resources	Historic gardens
2014-2015	59636697	2015-10-25	10	2015	Xizhou	Humanistic Resources	Ancient villages and towns
2014-2015	11351657	2014-11-09	11	2014	Xizhou	Humanistic Resources	Ancient villages and towns
2014-2015	70551465	2015-12-26	12	2015	Shi Baoshan	Humanistic Resources	Religious sites
2014-2015	70551466	2015-08-13	8	2015	Shi Baoshan	Humanistic Resources	Religious sites
2014-2015	13549832	2015-03-03	3	2015	Erhai Boat Tour	Humanistic Resources	Human Activities
2014-2015	13410326	2015-02-17	2	2015	Xizhou	Humanistic Resources	Ancient villages and towns
2014-2015	13593371	2015-03-08	3	2015	Jizu Mountain	Humanistic Resources	Religious sites
2014-2015	59615877	2015-10-24	10	2015	Jizu Mountain	Humanistic Resources	Religious sites
2014-2015	22549365	2015-06-12	6	2015	Jizu Mountain	Humanistic Resources	Religious sites
2014-2015	68927917	2015-12-26	12	2015	Xizhou	Humanistic Resources	Ancient villages and towns
2014-2015	58637186	2015-10-06	10	2015	Jizu Mountain	Humanistic Resources	Religious sites
2014-2015	13422091	2015-02-18	2	2015	Jizu Mountain	Humanistic Resources	Religious sites
2014-2015	58998835	2015-10-23	10	2015	Tianlong Eight Film City	Humanistic Resources	Theme park
2014-2015	58878487	2015-10-19	10	2015	Xizhou	Humanistic Resources	Ancient villages and towns
2014-2015	13879753	2015-04-09	4	2015	Tianlong Eight Film City	Humanistic Resources	Theme park
2014-2015	68339751	2015-12-20	12	2015	Nanzhao Island	Humanistic Resources	Historic gardens
2014-2015	70551468	2015-07-21	7	2015	Shi Baoshan	Humanistic Resources	Religious sites
2014-2015	70551835	2015-10-20	10	2015	Shi Baoshan	Humanistic Resources	Religious sites
2014-2015	11593764	2014-12-01	12	2014	Tianlong Eight Film City	Humanistic Resources	Theme park
2014-2015	70551973	2015-08-15	8	2015	Shi Baoshan	Humanistic Resources	Religious sites
2014-2015	13712703	2015-03-22	3	2015	Shaxi Ancient Town	Humanistic Resources	Ancient villages and towns
2014-2015	70551867	2015-06-27	6	2015	Shi Baoshan	Humanistic Resources	Religious sites
2014-2015	70551836	2015-07-31	7	2015	Shi Baoshan	Humanistic Resources	Religious sites
2014-2015	13862808	2015-04-07	4	2015	Xizhou	Humanistic Resources	Ancient villages and towns
2014-2015	70551866	2015-10-03	10	2015	Shi Baoshan	Humanistic Resources	Religious sites
2014-2015	11117375	2014-10-13	10	2014	Jizu Mountain	Humanistic Resources	Religious sites
2014-2015	12437907	2015-01-03	1	2015	Xizhou	Humanistic Resources	Ancient villages and towns
2014-2015	13466113	2015-02-22	2	2015	Shaxi Ancient Town	Humanistic Resources	Ancient villages and towns
2014-2015	70551467	2015-08-09	8	2015	Shi Baoshan	Humanistic Resources	Religious sites
2014-2015	11610069	2014-12-03	12	2014	Xizhou	Humanistic Resources	Ancient villages and towns
2014-2015	53173747	2015-07-28	7	2015	Nanzhao Island	Humanistic Resources	Historic gardens
2014-2015	11593440	2014-12-01	12	2014	Shaxi Ancient Town	Humanistic Resources	Ancient villages and towns
2014-2015	58908947	2015-10-20	10	2015	Xizhou	Humanistic Resources	Ancient villages and towns
2014-2015	10777805	2014-09-03	9	2014	Shaxi Ancient Town	Humanistic Resources	Ancient villages and towns
2014-2015	13660283	2015-03-16	3	2015	Jizu Mountain	Humanistic Resources	Religious sites
2014-2015	53125116	2015-07-22	7	2015	Xizhou	Humanistic Resources	Ancient villages and towns
2014-2015	58008471	2015-08-25	8	2015	Shaxi Ancient Town	Humanistic Resources	Ancient villages and towns
2014-2015	52767144	2015-06-30	6	2015	Shaxi Ancient Town	Humanistic Resources	Ancient villages and towns
2014-2015	59643959	2015-10-26	10	2015	Jizu Mountain	Humanistic Resources	Religious sites
2014-2015	58259317	2015-09-11	9	2015	Xizhou	Humanistic Resources	Ancient villages and towns
2014-2015	115193694	2015-08-01	8	2015	Tianlong Eight Film City	Humanistic Resources	Theme park
2014-2015	13750770	2015-03-27	3	2015	Xizhou	Humanistic Resources	Ancient villages and towns
2014-2015	4633503	2014-05-12	5	2014	Xizhou	Humanistic Resources	Ancient villages and towns
2014-2015	59648132	2015-10-26	10	2015	Nanzhao Island	Humanistic Resources	Historic gardens
2014-2015	68357724	2015-12-21	12	2015	Shaxi Ancient Town	Humanistic Resources	Ancient villages and towns
2014-2015	66745296	2015-11-24	11	2015	Tianlong Eight Film City	Humanistic Resources	Theme park
2014-2015	53182226	2015-07-29	7	2015	Shaxi Ancient Town	Humanistic Resources	Ancient villages and towns
2014-2015	11194795	2014-10-22	10	2014	Nanzhao Island	Humanistic Resources	Historic gardens
2014-2015	13766188	2015-03-28	3	2015	Xizhou	Humanistic Resources	Ancient villages and towns
2014-2015	10814737	2014-09-11	9	2014	Xizhou	Humanistic Resources	Ancient villages and towns
2014-2015	57660834	2015-08-06	8	2015	Nanzhao Island	Humanistic Resources	Historic gardens
2014-2015	68247946	2015-12-13	12	2015	Shuanglang	Humanistic Resources	Rural landscape
2014-2015	59695345	2015-10-29	10	2015	Tianlong Eight Film City	Humanistic Resources	Theme park
2014-2015	68235643	2015-12-12	12	2015	Shuanglang	Humanistic Resources	Rural landscape
2014-2015	52752984	2015-06-27	6	2015	Tianlong Eight Film City	Humanistic Resources	Theme park
2014-2015	63406783	2015-11-15	11	2015	Shuanglang	Humanistic Resources	Rural landscape
2014-2015	58977632	2015-10-22	10	2015	Shuanglang	Humanistic Resources	Rural landscape
2014-2015	15879456	2015-05-18	5	2015	Shaxi Ancient Town	Humanistic Resources	Ancient villages and towns
2014-2015	52836621	2015-07-09	7	2015	Tianlong Eight Film City	Humanistic Resources	Theme park
2014-2015	11572512	2014-11-30	11	2014	Shaxi Ancient Town	Humanistic Resources	Ancient villages and towns
2014-2015	5240780	2014-06-26	6	2014	Tianlong Eight Film City	Humanistic Resources	Theme park
2014-2015	58013015	2015-08-26	8	2015	Shaxi Ancient Town	Humanistic Resources	Ancient villages and towns
2014-2015	15866936	2015-05-17	5	2015	Shaxi Ancient Town	Humanistic Resources	Ancient villages and towns
2014-2015	60032471	2015-11-14	11	2015	Shuanglang	Humanistic Resources	Rural landscape
2014-2015	57914403	2015-08-20	8	2015	Shaxi Ancient Town	Humanistic Resources	Ancient villages and towns
2014-2015	12589339	2015-01-10	1	2015	Shaxi Ancient Town	Humanistic Resources	Ancient villages and towns
2014-2015	52758776	2015-06-29	6	2015	Shuanglang	Humanistic Resources	Rural landscape
2014-2015	15834956	2015-05-13	5	2015	Jizu Mountain	Humanistic Resources	Religious sites
2014-2015	15841029	2015-05-14	5	2015	Tianlong Eight Film City	Humanistic Resources	Theme park
2014-2015	5237575	2014-06-25	6	2014	Jizu Mountain	Humanistic Resources	Religious sites
2014-2015	53124219	2015-07-22	7	2015	Shaxi Ancient Town	Humanistic Resources	Ancient villages and towns
2014-2015	13055952	2015-01-27	1	2015	Shaxi Ancient Town	Humanistic Resources	Ancient villages and towns
2014-2015	22557596	2015-06-13	6	2015	Jizu Mountain	Humanistic Resources	Religious sites
2014-2015	59912993	2015-11-12	11	2015	Nanzhao Island	Humanistic Resources	Historic gardens
2014-2015	59967712	2015-11-13	11	2015	Tianlong Eight Film City	Humanistic Resources	Theme park
2014-2015	13524251	2015-02-27	2	2015	Shaxi Ancient Town	Humanistic Resources	Ancient villages and towns
2014-2015	13511421	2015-02-25	2	2015	Shaxi Ancient Town	Humanistic Resources	Ancient villages and towns
2014-2015	65727208	2015-11-16	11	2015	Nanzhao Island	Humanistic Resources	Historic gardens
2014-2015	57657356	2015-08-06	8	2015	Jizu Mountain	Humanistic Resources	Religious sites
2014-2015	57858288	2015-08-15	8	2015	Tianlong Eight Film City	Humanistic Resources	Theme park
2014-2015	15812203	2015-05-10	5	2015	Xizhou	Humanistic Resources	Ancient villages and towns
2014-2015	58043753	2015-08-28	8	2015	Erhai Boat Tour	Humanistic Resources	Human Activities
2014-2015	67613098	2015-11-29	11	2015	Shaxi Ancient Town	Humanistic Resources	Ancient villages and towns
2014-2015	57941296	2015-08-23	8	2015	Xizhou	Humanistic Resources	Ancient villages and towns
2014-2015	67682530	2015-12-02	12	2015	Butterfly Spring	Humanistic Resources	Historic gardens
2014-2015	15846716	2015-05-14	5	2015	Xizhou	Humanistic Resources	Ancient villages and towns
2014-2015	66752373	2015-11-25	11	2015	Xizhou	Humanistic Resources	Ancient villages and towns
2014-2015	17428982	2015-06-04	6	2015	Dali Cang Mountain Shimenguan Scenic Area	Natural Resources	Physiography
2014-2015	58635234	2015-10-06	10	2015	Tianlong Eight Film City	Humanistic Resources	Theme park
2014-2015	57595093	2015-08-03	8	2015	Tianlong Eight Film City	Humanistic Resources	Theme park
2014-2015	115082306	2015-07-12	7	2015	Tianlong Eight Film City	Humanistic Resources	Theme park
2014-2015	57621989	2015-08-05	8	2015	Shenmatan Grand Ropeway	Natural Resources	Physiography
2014-2015	52812994	2015-07-05	7	2015	Tianlong Eight Film City	Humanistic Resources	Theme park
2014-2015	57765390	2015-08-11	8	2015	Shaxi Ancient Town	Humanistic Resources	Ancient villages and towns
2014-2015	10847821	2014-09-13	9	2014	Jizu Mountain	Humanistic Resources	Religious sites
2014-2015	115172183	2015-07-26	7	2015	Tianlong Eight Film City	Humanistic Resources	Theme park
2014-2015	5124147	2014-05-29	5	2014	Tianlong Eight Film City	Humanistic Resources	Theme park
2014-2015	58033214	2015-08-27	8	2015	Erhai Boat Tour	Humanistic Resources	Human Activities
2014-2015	53154009	2015-07-26	7	2015	Shuanglang	Humanistic Resources	Rural landscape
2014-2015	5187376	2014-06-13	6	2014	Xizhou	Humanistic Resources	Ancient villages and towns
2014-2015	58080549	2015-08-31	8	2015	Shenmatan Grand Ropeway	Natural Resources	Physiography
2014-2015	11750297	2014-12-08	12	2014	Nanzhao Island	Humanistic Resources	Historic gardens
2014-2015	11429276	2014-11-17	11	2014	Jizu Mountain	Humanistic Resources	Religious sites
2014-2015	58237437	2015-09-09	9	2015	Xizhou	Humanistic Resources	Ancient villages and towns
2014-2015	58289165	2015-09-14	9	2015	Erhai Boat Tour	Humanistic Resources	Human Activities
2014-2015	67696360	2015-12-03	12	2015	Shaxi Ancient Town	Humanistic Resources	Ancient villages and towns
2014-2015	14061371	2015-04-26	4	2015	Shaxi Ancient Town	Humanistic Resources	Ancient villages and towns
2014-2015	5241786	2014-06-26	6	2014	Shaxi Ancient Town	Humanistic Resources	Ancient villages and towns
2014-2015	16572913	2015-06-04	6	2015	Shenmatan Grand Ropeway	Natural Resources	Physiography
2014-2015	11423979	2014-11-16	11	2014	Xizhou	Humanistic Resources	Ancient villages and towns
2014-2015	12467260	2015-01-04	1	2015	Shenmatan Grand Ropeway	Natural Resources	Physiography
2014-2015	13920648	2015-04-10	4	2015	Jizu Mountain	Humanistic Resources	Religious sites
2014-2015	57998643	2015-08-24	8	2015	Jizu Mountain	Humanistic Resources	Religious sites
2014-2015	15996382	2015-05-31	5	2015	Jizu Mountain	Humanistic Resources	Religious sites
2014-2015	115265383	2015-08-24	8	2015	Tianlong Eight Film City	Humanistic Resources	Theme park
2014-2015	66710933	2015-11-22	11	2015	Shaxi Ancient Town	Humanistic Resources	Ancient villages and towns
2014-2015	115185983	2015-07-29	7	2015	Tianlong Eight Film City	Humanistic Resources	Theme park
2014-2015	13707870	2015-03-21	3	2015	Xizhou	Humanistic Resources	Ancient villages and towns
2014-2015	20256283	2015-06-11	6	2015	Tianlong Eight Film City	Humanistic Resources	Theme park
2014-2015	11608011	2014-12-02	12	2014	Tianlong Eight Film City	Humanistic Resources	Theme park
2014-2015	52822244	2015-07-07	7	2015	Shaxi Ancient Town	Humanistic Resources	Ancient villages and towns
2014-2015	68307832	2015-12-17	12	2015	Tianlong Eight Film City	Humanistic Resources	Theme park
2014-2015	52720296	2015-06-22	6	2015	Tianlong Eight Film City	Humanistic Resources	Theme park
2014-2015	58645676	2015-10-07	10	2015	Xizhou	Humanistic Resources	Ancient villages and towns
2014-2015	10726287	2014-06-19	6	2014	Nanzhao Island	Humanistic Resources	Historic gardens
2014-2015	13668058	2015-03-16	3	2015	Tianlong Eight Film City	Humanistic Resources	Theme park
2014-2015	11553716	2014-11-28	11	2014	Shaxi Ancient Town	Humanistic Resources	Ancient villages and towns
2014-2015	68261055	2015-12-14	12	2015	Xizhou	Humanistic Resources	Ancient villages and towns
2014-2015	58754956	2015-10-13	10	2015	Shaxi Ancient Town	Humanistic Resources	Ancient villages and towns
2014-2015	114965989	2015-05-07	5	2015	Tianlong Eight Film City	Humanistic Resources	Theme park
2014-2015	65447536	2015-11-16	11	2015	Shaxi Ancient Town	Humanistic Resources	Ancient villages and towns
2014-2015	13488573	2015-02-23	2	2015	Shaxi Ancient Town	Humanistic Resources	Ancient villages and towns
2014-2015	15840960	2015-05-14	5	2015	Shaxi Ancient Town	Humanistic Resources	Ancient villages and towns
2014-2015	58089005	2015-09-01	9	2015	Nanzhao Island	Humanistic Resources	Historic gardens
2014-2015	13992887	2015-04-19	4	2015	Jizu Mountain	Humanistic Resources	Religious sites
2014-2015	52865393	2015-07-13	7	2015	Nanzhao Island	Humanistic Resources	Historic gardens
2014-2015	15943710	2015-05-24	5	2015	Shaxi Ancient Town	Humanistic Resources	Ancient villages and towns
2014-2015	52736796	2015-06-25	6	2015	Shaxi Ancient Town	Humanistic Resources	Ancient villages and towns
2014-2015	115080327	2015-07-11	7	2015	Tianlong Eight Film City	Humanistic Resources	Theme park
2014-2015	11841512	2014-12-10	12	2014	Xizhou	Humanistic Resources	Ancient villages and towns
2014-2015	5957143	2014-07-17	7	2014	Shaxi Ancient Town	Humanistic Resources	Ancient villages and towns
2014-2015	13413095	2015-02-17	2	2015	Shaxi Ancient Town	Humanistic Resources	Ancient villages and towns
2014-2015	13637431	2015-03-13	3	2015	Butterfly Spring	Humanistic Resources	Historic gardens
2014-2015	57754247	2015-08-10	8	2015	Shaxi Ancient Town	Humanistic Resources	Ancient villages and towns
2014-2015	66752483	2015-11-25	11	2015	Shaxi Ancient Town	Humanistic Resources	Ancient villages and towns
2014-2015	13734738	2014-10-13	10	2014	Shaxi Ancient Town	Humanistic Resources	Ancient villages and towns
2014-2015	11430454	2014-11-17	11	2014	Dali Cang Mountain Shimenguan Scenic Area	Natural Resources	Physiography
2014-2015	5234334	2014-06-24	6	2014	Jizu Mountain	Humanistic Resources	Religious sites
2014-2015	59900917	2015-11-10	11	2015	Tianlong Eight Film City	Humanistic Resources	Theme park
2014-2015	66231760	2015-11-17	11	2015	Shuanglang	Humanistic Resources	Rural landscape
2014-2015	115126084	2015-08-07	8	2015	Tianlong Eight Film City	Humanistic Resources	Theme park
2014-2015	11556746	2014-11-28	11	2014	Dali Cang Mountain Shimenguan Scenic Area	Natural Resources	Physiography
2014-2015	59769483	2015-11-01	11	2015	Shuanglang	Humanistic Resources	Rural landscape
2014-2015	58657049	2015-10-07	10	2015	Shuanglang	Humanistic Resources	Rural landscape
2014-2015	11744147	2014-12-07	12	2014	Erhai Boat Tour	Humanistic Resources	Human Activities
2014-2015	5204774	2014-06-17	6	2014	Shuanglang	Humanistic Resources	Rural landscape
2014-2015	5201578	2014-06-16	6	2014	Shuanglang	Humanistic Resources	Rural landscape
2014-2015	14074598	2015-04-27	4	2015	Shaxi Ancient Town	Humanistic Resources	Ancient villages and towns
2014-2015	59839013	2015-11-05	11	2015	Shenmatan Grand Ropeway	Natural Resources	Physiography
2014-2015	59627752	2015-10-24	10	2015	Xizhou	Humanistic Resources	Ancient villages and towns
2014-2015	11407543	2014-11-14	11	2014	Xizhou	Humanistic Resources	Ancient villages and towns
2014-2015	13668468	2015-03-16	3	2015	Shaxi Ancient Town	Humanistic Resources	Ancient villages and towns
2014-2015	5131365	2014-05-30	5	2014	Xizhou	Humanistic Resources	Ancient villages and towns
2014-2015	115286721	2015-08-28	8	2015	Dali Cang Mountain Shimenguan Scenic Area	Natural Resources	Physiography
2014-2015	11464164	2014-11-20	11	2014	Shaxi Ancient Town	Humanistic Resources	Ancient villages and towns
2014-2015	68949004	2015-12-28	12	2015	Shuanglang	Humanistic Resources	Rural landscape
2014-2015	12081246	2014-12-22	12	2014	Xizhou	Humanistic Resources	Ancient villages and towns
2014-2015	59680262	2015-10-28	10	2015	Shaxi Ancient Town	Humanistic Resources	Ancient villages and towns
2014-2015	11005389	2014-10-04	10	2014	Shaxi Ancient Town	Humanistic Resources	Ancient villages and towns
2014-2015	58144086	2015-09-06	9	2015	Shaxi Ancient Town	Humanistic Resources	Ancient villages and towns
2014-2015	5295376	2014-06-28	6	2014	Xizhou	Humanistic Resources	Ancient villages and towns
2014-2015	16129726	2015-06-03	6	2015	Shaxi Ancient Town	Humanistic Resources	Ancient villages and towns
2014-2015	13250971	2015-02-07	2	2015	Shaxi Ancient Town	Humanistic Resources	Ancient villages and towns
2014-2015	115202347	2015-08-03	8	2015	Tianlong Eight Film City	Humanistic Resources	Theme park
2014-2015	11561914	2014-11-28	11	2014	Nanzhao Island	Humanistic Resources	Historic gardens
2014-2015	10846820	2014-09-12	9	2014	Jizu Mountain	Humanistic Resources	Religious sites
2014-2015	58896398	2015-10-20	10	2015	Shaxi Ancient Town	Humanistic Resources	Ancient villages and towns
2014-2015	58461825	2015-09-23	9	2015	Shaxi Ancient Town	Humanistic Resources	Ancient villages and towns
2014-2015	59868964	2015-11-07	11	2015	Shaxi Ancient Town	Humanistic Resources	Ancient villages and towns
2014-2015	5156425	2014-06-05	6	2014	Xizhou	Humanistic Resources	Ancient villages and towns
2014-2015	58741918	2015-10-12	10	2015	Butterfly Spring	Humanistic Resources	Historic gardens
2014-2015	59840678	2015-11-06	11	2015	Shaxi Ancient Town	Humanistic Resources	Ancient villages and towns
2014-2015	115198033	2015-08-02	8	2015	Tianlong Eight Film City	Humanistic Resources	Theme park
2014-2015	58053987	2015-08-29	8	2015	Shenmatan Grand Ropeway	Natural Resources	Physiography
2014-2015	12047819	2014-12-20	12	2014	Shaxi Ancient Town	Humanistic Resources	Ancient villages and towns
2014-2015	11594423	2014-12-01	12	2014	Shenmatan Grand Ropeway	Natural Resources	Physiography
2014-2015	58791032	2015-10-15	10	2015	Shuanglang	Humanistic Resources	Rural landscape
2014-2015	11414144	2014-11-15	11	2014	Shaxi Ancient Town	Humanistic Resources	Ancient villages and towns
2014-2015	13173207	2015-02-03	2	2015	Shaxi Ancient Town	Humanistic Resources	Ancient villages and towns
2014-2015	13880547	2015-04-09	4	2015	Shenmatan Grand Ropeway	Natural Resources	Physiography
2014-2015	57946168	2015-08-23	8	2015	Nanzhao Island	Humanistic Resources	Historic gardens
2014-2015	11594231	2014-12-01	12	2014	Shaxi Ancient Town	Humanistic Resources	Ancient villages and towns
2014-2015	12615934	2015-01-11	1	2015	Shuanglang	Humanistic Resources	Rural landscape
2014-2015	13100311	2015-01-30	1	2015	Shaxi Ancient Town	Humanistic Resources	Ancient villages and towns
2014-2015	58526157	2015-09-28	9	2015	Shenmatan Grand Ropeway	Natural Resources	Physiography
2014-2015	115074347	2015-07-09	7	2015	Tianlong Eight Film City	Humanistic Resources	Theme park
2014-2015	16097399	2015-06-03	6	2015	Tianlong Eight Film City	Humanistic Resources	Theme park
2014-2015	58299641	2015-09-14	9	2015	Shenmatan Grand Ropeway	Natural Resources	Physiography
2014-2015	58237727	2015-09-09	9	2015	Shaxi Ancient Town	Humanistic Resources	Ancient villages and towns
2014-2015	11594252	2014-12-01	12	2014	Tianlong Eight Film City	Humanistic Resources	Theme park
2014-2015	52817543	2015-07-06	7	2015	Shaxi Ancient Town	Humanistic Resources	Ancient villages and towns
2014-2015	115359054	2015-09-16	9	2015	Tianlong Eight Film City	Humanistic Resources	Theme park
2014-2015	10570676	2014-08-19	8	2014	Erhai Boat Tour	Humanistic Resources	Human Activities
2014-2015	115228512	2015-08-18	8	2015	Tianlong Eight Film City	Humanistic Resources	Theme park
2014-2015	5184098	2014-06-12	6	2014	Shaxi Ancient Town	Humanistic Resources	Ancient villages and towns
2014-2015	58274830	2015-09-12	9	2015	Jizu Mountain	Humanistic Resources	Religious sites
2014-2015	10819975	2014-09-11	9	2014	Tianlong Eight Film City	Humanistic Resources	Theme park
2014-2015	11424120	2014-11-16	11	2014	Shaxi Ancient Town	Humanistic Resources	Ancient villages and towns
2014-2015	58600436	2015-10-04	10	2015	Shuanglang	Humanistic Resources	Rural landscape
2014-2015	10784754	2014-09-04	9	2014	Xizhou	Humanistic Resources	Ancient villages and towns
2014-2015	59759302	2015-10-31	10	2015	Tianlong Eight Film City	Humanistic Resources	Theme park
2014-2015	53125073	2015-07-22	7	2015	Shaxi Ancient Town	Humanistic Resources	Ancient villages and towns
2014-2015	115237679	2015-08-21	8	2015	Tianlong Eight Film City	Humanistic Resources	Theme park
2014-2015	115061449	2015-06-15	6	2015	Tianlong Eight Film City	Humanistic Resources	Theme park
2014-2015	114894946	2015-04-13	4	2015	Tianlong Eight Film City	Humanistic Resources	Theme park
2014-2015	114922474	2015-04-01	4	2015	Tianlong Eight Film City	Humanistic Resources	Theme park
2014-2015	11867295	2014-12-11	12	2014	Shaxi Ancient Town	Humanistic Resources	Ancient villages and towns
2014-2015	114869455	2015-03-19	3	2015	Tianlong Eight Film City	Humanistic Resources	Theme park
2014-2015	58371510	2015-09-19	9	2015	Jizu Mountain	Humanistic Resources	Religious sites
2014-2015	67609256	2015-11-29	11	2015	Butterfly Spring	Humanistic Resources	Historic gardens
2014-2015	57880452	2015-08-17	8	2015	Jizu Mountain	Humanistic Resources	Religious sites
2014-2015	115068103	2015-07-06	7	2015	Jizu Mountain	Humanistic Resources	Religious sites
2014-2015	13739832	2015-03-25	3	2015	Jizu Mountain	Humanistic Resources	Religious sites
2014-2015	12227593	2014-12-23	12	2014	Jizu Mountain	Humanistic Resources	Religious sites
2014-2015	17459725	2015-06-08	6	2015	Butterfly Spring	Humanistic Resources	Historic gardens
2014-2015	58335158	2015-09-17	9	2015	Shaxi Ancient Town	Humanistic Resources	Ancient villages and towns
2014-2015	12081263	2014-12-22	12	2014	Tianlong Eight Film City	Humanistic Resources	Theme park
2014-2015	11488303	2014-11-22	11	2014	Tianlong Eight Film City	Humanistic Resources	Theme park
2014-2015	12047812	2014-12-20	12	2014	Xizhou	Humanistic Resources	Ancient villages and towns
2014-2015	59757903	2015-10-31	10	2015	Nanzhao Island	Humanistic Resources	Historic gardens
2014-2015	11608125	2014-12-03	12	2014	Shuanglang	Humanistic Resources	Rural landscape
2014-2015	68338868	2015-12-20	12	2015	Butterfly Spring	Humanistic Resources	Historic gardens
2014-2015	52856622	2015-07-12	7	2015	Shuanglang	Humanistic Resources	Rural landscape
2014-2015	11407577	2014-11-14	11	2014	Shaxi Ancient Town	Humanistic Resources	Ancient villages and towns
2014-2015	68915339	2015-12-25	12	2015	Jizu Mountain	Humanistic Resources	Religious sites
2014-2015	13727601	2015-03-13	3	2015	Butterfly Spring	Humanistic Resources	Historic gardens
2014-2015	68979111	2015-12-30	12	2015	Shuanglang	Humanistic Resources	Rural landscape
2014-2015	115208861	2015-08-05	8	2015	Tianlong Eight Film City	Humanistic Resources	Theme park
2014-2015	13679391	2015-03-18	3	2015	Jizu Mountain	Humanistic Resources	Religious sites
2014-2015	115163970	2015-06-26	6	2015	Tianlong Eight Film City	Humanistic Resources	Theme park
2014-2015	11421988	2014-11-16	11	2014	Shaxi Ancient Town	Humanistic Resources	Ancient villages and towns
2014-2015	10696779	2014-08-20	8	2014	Shaxi Ancient Town	Humanistic Resources	Ancient villages and towns
2014-2015	58063024	2015-08-30	8	2015	Jizu Mountain	Humanistic Resources	Religious sites
2014-2015	114994092	2015-06-04	6	2015	Tianlong Eight Film City	Humanistic Resources	Theme park
2014-2015	13708121	2015-03-21	3	2015	Jizu Mountain	Humanistic Resources	Religious sites
2014-2015	114959489	2015-04-18	4	2015	Tianlong Eight Film City	Humanistic Resources	Theme park
2014-2015	114754992	2014-11-12	11	2014	Tianlong Eight Film City	Humanistic Resources	Theme park
2014-2015	13425926	2015-02-19	2	2015	Jizu Mountain	Humanistic Resources	Religious sites
2014-2015	11413932	2014-11-15	11	2014	Xizhou	Humanistic Resources	Ancient villages and towns
2014-2015	15943614	2015-05-24	5	2015	Xizhou	Humanistic Resources	Ancient villages and towns
2014-2015	68950851	2015-12-28	12	2015	Dali Old Town	Humanistic Resources	Historic sites
2014-2015	6623304	2014-08-01	8	2014	Xizhou	Humanistic Resources	Ancient villages and towns
2014-2015	59831150	2015-11-05	11	2015	Dali Old Town	Humanistic Resources	Historic sites
2014-2015	58977119	2015-10-22	10	2015	Dali Old Town	Humanistic Resources	Historic sites
2014-2015	59862189	2015-11-07	11	2015	Jizu Mountain	Humanistic Resources	Religious sites
2014-2015	57942092	2015-08-23	8	2015	Shaxi Ancient Town	Humanistic Resources	Ancient villages and towns
2014-2015	58589416	2015-10-03	10	2015	Shenmatan Grand Ropeway	Natural Resources	Physiography
2014-2015	13499312	2015-02-24	2	2015	Shaxi Ancient Town	Humanistic Resources	Ancient villages and towns
2014-2015	58786539	2015-10-15	10	2015	Dali Old Town	Humanistic Resources	Historic sites
2014-2015	57747366	2015-08-10	8	2015	Jizu Mountain	Humanistic Resources	Religious sites
2014-2015	115193660	2015-08-01	8	2015	Shenmatan Grand Ropeway	Natural Resources	Physiography
2014-2015	58335433	2015-09-17	9	2015	Jizu Mountain	Humanistic Resources	Religious sites
2014-2015	115085813	2015-07-12	7	2015	Shenmatan Grand Ropeway	Natural Resources	Physiography
2014-2015	58659474	2015-10-07	10	2015	Dali Old Town	Humanistic Resources	Historic sites
2014-2015	13549495	2015-03-02	3	2015	Jizu Mountain	Humanistic Resources	Religious sites
2014-2015	58087962	2015-09-01	9	2015	Dali Old Town	Humanistic Resources	Historic sites
2014-2015	115085962	2015-07-12	7	2015	Shenmatan Grand Ropeway	Natural Resources	Physiography
2014-2015	15854218	2015-05-15	5	2015	Shaxi Ancient Town	Humanistic Resources	Ancient villages and towns
2014-2015	52729104	2015-06-23	6	2015	Dali Old Town	Humanistic Resources	Historic sites
2014-2015	11994295	2014-12-18	12	2014	Nanzhao Island	Humanistic Resources	Historic gardens
2014-2015	115165412	2015-06-27	6	2015	Shenmatan Grand Ropeway	Natural Resources	Physiography
2014-2015	5315639	2014-06-30	6	2014	Erhai Boat Tour	Humanistic Resources	Human Activities
2014-2015	13708005	2015-03-21	3	2015	Jizu Mountain	Humanistic Resources	Religious sites
2014-2015	115036470	2015-06-09	6	2015	Shenmatan Grand Ropeway	Natural Resources	Physiography
2014-2015	13792785	2015-03-31	3	2015	Xizhou	Humanistic Resources	Ancient villages and towns
2014-2015	115006405	2015-05-16	5	2015	Shenmatan Grand Ropeway	Natural Resources	Physiography
2014-2015	115459848	2015-10-12	10	2015	Tianlong Eight Film City	Humanistic Resources	Theme park
2014-2015	11593438	2014-12-01	12	2014	Jizu Mountain	Humanistic Resources	Religious sites
2014-2015	58442999	2015-09-21	9	2015	Tianlong Eight Film City	Humanistic Resources	Theme park
2014-2015	114964937	2015-05-08	5	2015	Shenmatan Grand Ropeway	Natural Resources	Physiography
2014-2015	60032426	2015-11-14	11	2015	Dali Old Town	Humanistic Resources	Historic sites
2014-2015	59682330	2015-10-28	10	2015	Shuanglang	Humanistic Resources	Rural landscape
2014-2015	15939412	2015-05-24	5	2015	Shuanglang	Humanistic Resources	Rural landscape
2014-2015	115092711	2015-06-23	6	2015	Tianlong Eight Film City	Humanistic Resources	Theme park
2014-2015	114897486	2015-04-16	4	2015	Shenmatan Grand Ropeway	Natural Resources	Physiography
2014-2015	115044458	2015-06-22	6	2015	Tianlong Eight Film City	Humanistic Resources	Theme park
2014-2015	114867751	2015-03-17	3	2015	Shenmatan Grand Ropeway	Natural Resources	Physiography
2014-2015	15812287	2015-05-10	5	2015	Tianlong Eight Film City	Humanistic Resources	Theme park
2014-2015	14055396	2015-04-25	4	2015	Shuanglang	Humanistic Resources	Rural landscape
2014-2015	115550613	2015-11-17	11	2015	Jizu Mountain	Humanistic Resources	Religious sites
2014-2015	11424035	2014-11-16	11	2014	Tianlong Eight Film City	Humanistic Resources	Theme park
2014-2015	58731211	2015-10-12	10	2015	Nanzhao Island	Humanistic Resources	Historic gardens
2014-2015	115058887	2015-07-05	7	2015	Tianlong Eight Film City	Humanistic Resources	Theme park
2014-2015	115042844	2015-06-18	6	2015	Tianlong Eight Film City	Humanistic Resources	Theme park
2014-2015	13863208	2015-04-07	4	2015	Shaxi Ancient Town	Humanistic Resources	Ancient villages and towns
2014-2015	11407002	2014-11-14	11	2014	Shaxi Ancient Town	Humanistic Resources	Ancient villages and towns
2014-2015	13708171	2015-03-21	3	2015	Shaxi Ancient Town	Humanistic Resources	Ancient villages and towns
2014-2015	10819976	2014-09-11	9	2014	Shaxi Ancient Town	Humanistic Resources	Ancient villages and towns
2014-2015	11611049	2014-12-03	12	2014	Shaxi Ancient Town	Humanistic Resources	Ancient villages and towns
2014-2015	13860929	2015-04-07	4	2015	Erhai Boat Tour	Humanistic Resources	Human Activities
2014-2015	11939256	2014-12-13	12	2014	Nanzhao Island	Humanistic Resources	Historic gardens
2014-2015	11144247	2014-10-16	10	2014	Shaxi Ancient Town	Humanistic Resources	Ancient villages and towns
2014-2015	13730672	2015-03-24	3	2015	Jizu Mountain	Humanistic Resources	Religious sites
2014-2015	52869070	2015-07-14	7	2015	Shaxi Ancient Town	Humanistic Resources	Ancient villages and towns
2014-2015	115602861	2015-12-30	12	2015	Jizu Mountain	Humanistic Resources	Religious sites
2014-2015	57584376	2015-08-03	8	2015	Shuanglang	Humanistic Resources	Rural landscape
2014-2015	58790233	2015-10-15	10	2015	Nanzhao Island	Humanistic Resources	Historic gardens
2014-2015	10922456	2014-09-22	9	2014	Jizu Mountain	Humanistic Resources	Religious sites
2014-2015	13863238	2015-04-07	4	2015	Tianlong Eight Film City	Humanistic Resources	Theme park
2014-2015	11493720	2014-11-23	11	2014	Shaxi Ancient Town	Humanistic Resources	Ancient villages and towns
2014-2015	11605386	2014-12-02	12	2014	Erhai Boat Tour	Humanistic Resources	Human Activities
2014-2015	58322481	2015-09-16	9	2015	Nanzhao Island	Humanistic Resources	Historic gardens
2014-2015	11493198	2014-11-23	11	2014	Xizhou	Humanistic Resources	Ancient villages and towns
2014-2015	58076219	2015-08-31	8	2015	Nanzhao Island	Humanistic Resources	Historic gardens
2014-2015	52933917	2015-07-18	7	2015	Shuanglang	Humanistic Resources	Rural landscape
2014-2015	115159932	2015-08-17	8	2015	Jizu Mountain	Humanistic Resources	Religious sites
2014-2015	115271207	2015-08-27	8	2015	Jizu Mountain	Humanistic Resources	Religious sites
2014-2015	114884701	2015-04-15	4	2015	Jizu Mountain	Humanistic Resources	Religious sites
2014-2015	19314208	2015-06-10	6	2015	Erhai Boat Tour	Humanistic Resources	Human Activities
2014-2015	58678686	2015-10-09	10	2015	Butterfly Spring	Humanistic Resources	Historic gardens
2014-2015	13868382	2015-04-08	4	2015	Jizu Mountain	Humanistic Resources	Religious sites
2014-2015	58125514	2015-09-05	9	2015	Nanzhao Island	Humanistic Resources	Historic gardens
2014-2015	115454505	2015-10-13	10	2015	Jizu Mountain	Humanistic Resources	Religious sites
2014-2015	57858195	2015-08-15	8	2015	Nanzhao Island	Humanistic Resources	Historic gardens
2014-2015	57718872	2015-08-08	8	2015	Nanzhao Island	Humanistic Resources	Historic gardens
2014-2015	115054034	2015-07-05	7	2015	Shenmatan Grand Ropeway	Natural Resources	Physiography
2014-2015	114783560	2014-12-03	12	2014	Jizu Mountain	Humanistic Resources	Religious sites
2014-2015	10856019	2014-09-15	9	2014	Shuanglang	Humanistic Resources	Rural landscape
2014-2015	52819535	2015-07-06	7	2015	Jizu Mountain	Humanistic Resources	Religious sites
2014-2015	114961596	2015-04-19	4	2015	Jizu Mountain	Humanistic Resources	Religious sites
2014-2015	67687406	2015-12-02	12	2015	Shenmatan Grand Ropeway	Natural Resources	Physiography
2014-2015	52816664	2015-07-06	7	2015	Tianlong Eight Film City	Humanistic Resources	Theme park
2014-2015	14056137	2015-04-25	4	2015	Tianlong Eight Film City	Humanistic Resources	Theme park
2014-2015	115234438	2015-08-19	8	2015	Shenmatan Grand Ropeway	Natural Resources	Physiography
2014-2015	14069884	2015-04-26	4	2015	Jizu Mountain	Humanistic Resources	Religious sites
2014-2015	70656821	2015-01-01	1	2015	Dali Cang Mountain Shimenguan Scenic Area	Natural Resources	Physiography
2014-2015	70656802	2015-01-10	1	2015	Dali Cang Mountain Shimenguan Scenic Area	Natural Resources	Physiography
2014-2015	58334991	2015-09-17	9	2015	Tianlong Eight Film City	Humanistic Resources	Theme park
2014-2015	58607433	2015-10-04	10	2015	Jizu Mountain	Humanistic Resources	Religious sites
2014-2015	53124920	2015-07-22	7	2015	Tianlong Eight Film City	Humanistic Resources	Theme park
2014-2015	66316903	2015-11-18	11	2015	Shenmatan Grand Ropeway	Natural Resources	Physiography
2014-2015	58666518	2015-10-08	10	2015	Shenmatan Grand Ropeway	Natural Resources	Physiography
2014-2015	11419795	2014-11-16	11	2014	Tianlong Eight Film City	Humanistic Resources	Theme park
2014-2015	115032329	2015-06-10	6	2015	Shenmatan Grand Ropeway	Natural Resources	Physiography
2014-2015	59764864	2015-11-01	11	2015	Jizu Mountain	Humanistic Resources	Religious sites
2014-2015	15857632	2015-05-16	5	2015	Shuanglang	Humanistic Resources	Rural landscape
2014-2015	58782460	2015-10-15	10	2015	Jizu Mountain	Humanistic Resources	Religious sites
2014-2015	114864713	2015-03-26	3	2015	Jizu Mountain	Humanistic Resources	Religious sites
2014-2015	68378656	2015-12-23	12	2015	Shuanglang	Humanistic Resources	Rural landscape
2014-2015	66712471	2015-11-22	11	2015	Nanzhao Island	Humanistic Resources	Historic gardens
2014-2015	15845244	2015-05-14	5	2015	Tianlong Eight Film City	Humanistic Resources	Theme park
2014-2015	58488093	2015-09-24	9	2015	Nanzhao Island	Humanistic Resources	Historic gardens
2014-2015	115336626	2015-09-09	9	2015	Nanzhao Island	Humanistic Resources	Historic gardens
2014-2015	16106518	2015-06-03	6	2015	Jizu Mountain	Humanistic Resources	Religious sites
2014-2015	15879537	2015-05-18	5	2015	Jizu Mountain	Humanistic Resources	Religious sites
2014-2015	13660595	2015-03-16	3	2015	Jizu Mountain	Humanistic Resources	Religious sites
2014-2015	13582289	2015-03-07	3	2015	Jizu Mountain	Humanistic Resources	Religious sites
2014-2015	115073493	2015-07-08	7	2015	Nanzhao Island	Humanistic Resources	Historic gardens
2014-2015	11420053	2014-11-16	11	2014	Xizhou	Humanistic Resources	Ancient villages and towns
2014-2015	11593652	2014-12-01	12	2014	Nanzhao Island	Humanistic Resources	Historic gardens
2014-2015	11419967	2014-11-16	11	2014	Jizu Mountain	Humanistic Resources	Religious sites
2014-2015	17451395	2015-06-07	6	2015	Shuanglang	Humanistic Resources	Rural landscape
2014-2015	11398593	2014-11-14	11	2014	Nanzhao Island	Humanistic Resources	Historic gardens
2014-2015	66702252	2015-11-21	11	2015	Jizu Mountain	Humanistic Resources	Religious sites
2014-2015	10856476	2014-09-15	9	2014	Shuanglang	Humanistic Resources	Rural landscape
2014-2015	59761381	2015-10-31	10	2015	Jizu Mountain	Humanistic Resources	Religious sites
2014-2015	70674406	2015-07-08	7	2015	Erhai Boat Tour	Humanistic Resources	Human Activities
2014-2015	58352158	2015-09-18	9	2015	Jizu Mountain	Humanistic Resources	Religious sites
2014-2015	70674350	2015-04-27	4	2015	Erhai Boat Tour	Humanistic Resources	Human Activities
2014-2015	57624320	2015-08-05	8	2015	Butterfly Spring	Humanistic Resources	Historic gardens
2014-2015	13929913	2015-04-11	4	2015	Jizu Mountain	Humanistic Resources	Religious sites
2014-2015	70674483	2015-02-25	2	2015	Erhai Boat Tour	Humanistic Resources	Human Activities
2014-2015	15841008	2015-05-14	5	2015	Jizu Mountain	Humanistic Resources	Religious sites
2014-2015	70674427	2015-02-23	2	2015	Erhai Boat Tour	Humanistic Resources	Human Activities
2014-2015	14054980	2015-04-25	4	2015	Jizu Mountain	Humanistic Resources	Religious sites
2014-2015	70674465	2015-02-21	2	2015	Erhai Boat Tour	Humanistic Resources	Human Activities
2014-2015	115252154	2015-08-22	8	2015	Shenmatan Grand Ropeway	Natural Resources	Physiography
2014-2015	67611521	2015-11-29	11	2015	Shuanglang	Humanistic Resources	Rural landscape
2014-2015	13371467	2015-02-15	2	2015	Erhai Boat Tour	Humanistic Resources	Human Activities
2014-2015	12997299	2015-01-23	1	2015	Shuanglang	Humanistic Resources	Rural landscape
2014-2015	11488506	2014-11-22	11	2014	Erhai Boat Tour	Humanistic Resources	Human Activities
2014-2015	11327378	2014-11-06	11	2014	Erhai Boat Tour	Humanistic Resources	Human Activities
2014-2015	15846690	2015-05-14	5	2015	Jizu Mountain	Humanistic Resources	Religious sites
2014-2015	61823444	2015-11-15	11	2015	Shenmatan Grand Ropeway	Natural Resources	Physiography
2014-2015	13546938	2015-03-02	3	2015	Jizu Mountain	Humanistic Resources	Religious sites
2014-2015	58512989	2015-09-27	9	2015	Jizu Mountain	Humanistic Resources	Religious sites
2014-2015	58374682	2015-09-20	9	2015	Jizu Mountain	Humanistic Resources	Religious sites
2014-2015	15735705	2015-05-03	5	2015	Shuanglang	Humanistic Resources	Rural landscape
2014-2015	115144354	2015-08-14	8	2015	Shenmatan Grand Ropeway	Natural Resources	Physiography
2014-2015	115064366	2015-07-06	7	2015	Tianlong Eight Film City	Humanistic Resources	Theme park
2014-2015	70674411	2015-06-20	6	2015	Erhai Boat Tour	Humanistic Resources	Human Activities
2014-2015	11939301	2014-12-13	12	2014	Shenmatan Grand Ropeway	Natural Resources	Physiography
2014-2015	57875101	2015-08-17	8	2015	Butterfly Spring	Humanistic Resources	Historic gardens
2014-2015	52840997	2015-07-10	7	2015	Dali Old Town	Humanistic Resources	Historic sites
2014-2015	115357720	2015-09-15	9	2015	Jizu Mountain	Humanistic Resources	Religious sites
2014-2015	115088704	2015-06-16	6	2015	Jizu Mountain	Humanistic Resources	Religious sites
2014-2015	115504051	2015-10-24	10	2015	Shenmatan Grand Ropeway	Natural Resources	Physiography
2014-2015	58548370	2015-09-30	9	2015	Shenmatan Grand Ropeway	Natural Resources	Physiography
2014-2015	115405131	2015-10-03	10	2015	Jizu Mountain	Humanistic Resources	Religious sites
2014-2015	115269413	2015-08-25	8	2015	Jizu Mountain	Humanistic Resources	Religious sites
2014-2015	10776769	2014-09-03	9	2014	Jizu Mountain	Humanistic Resources	Religious sites
2014-2015	68259585	2015-12-14	12	2015	Nanzhao Island	Humanistic Resources	Historic gardens
2014-2015	67746440	2015-12-08	12	2015	Shenmatan Grand Ropeway	Natural Resources	Physiography
2014-2015	115164748	2015-06-27	6	2015	Shenmatan Grand Ropeway	Natural Resources	Physiography
2014-2015	58120783	2015-09-04	9	2015	Shuanglang	Humanistic Resources	Rural landscape
2014-2015	12298277	2014-12-28	12	2014	Shuanglang	Humanistic Resources	Rural landscape
2014-2015	115117777	2015-06-28	6	2015	Nanzhao Island	Humanistic Resources	Historic gardens
2014-2015	13522740	2015-02-27	2	2015	Jizu Mountain	Humanistic Resources	Religious sites
2014-2015	11488384	2014-11-22	11	2014	Jizu Mountain	Humanistic Resources	Religious sites
2014-2015	15981334	2015-05-29	5	2015	Nanzhao Island	Humanistic Resources	Historic gardens
2014-2015	58510648	2015-09-27	9	2015	Shenmatan Grand Ropeway	Natural Resources	Physiography
2014-2015	68232606	2015-12-12	12	2015	Shongsheng Temple Three Pagodas Cultural Tourism Zone	Humanistic Resources	Religious sites
2014-2015	66687225	2015-11-19	11	2015	Shuanglang	Humanistic Resources	Rural landscape
2014-2015	13100312	2015-01-30	1	2015	Jizu Mountain	Humanistic Resources	Religious sites
2014-2015	59968078	2015-11-13	11	2015	Shongsheng Temple Three Pagodas Cultural Tourism Zone	Humanistic Resources	Religious sites
2014-2015	59967857	2015-11-13	11	2015	Shongsheng Temple Three Pagodas Cultural Tourism Zone	Humanistic Resources	Religious sites
2014-2015	14026967	2015-04-22	4	2015	Shongsheng Temple Three Pagodas Cultural Tourism Zone	Humanistic Resources	Religious sites
2014-2015	115074041	2015-07-08	7	2015	Tianlong Eight Film City	Humanistic Resources	Theme park
2014-2015	13666980	2015-03-16	3	2015	Shongsheng Temple Three Pagodas Cultural Tourism Zone	Humanistic Resources	Religious sites
2014-2015	115208888	2015-08-05	8	2015	Shenmatan Grand Ropeway	Natural Resources	Physiography
2014-2015	11525525	2014-11-25	11	2014	Shongsheng Temple Three Pagodas Cultural Tourism Zone	Humanistic Resources	Religious sites
2014-2015	58652399	2015-10-07	10	2015	Nanzhao Island	Humanistic Resources	Historic gardens
2014-2015	115145303	2015-08-14	8	2015	Jizu Mountain	Humanistic Resources	Religious sites
2014-2015	58291751	2015-09-14	9	2015	Shenmatan Grand Ropeway	Natural Resources	Physiography
2014-2015	114962568	2015-04-20	4	2015	Jizu Mountain	Humanistic Resources	Religious sites
2014-2015	57723459	2015-08-08	8	2015	Shenmatan Grand Ropeway	Natural Resources	Physiography
2014-2015	13436073	2015-02-20	2	2015	Xizhou	Humanistic Resources	Ancient villages and towns
2014-2015	10699218	2014-08-21	8	2014	Jizu Mountain	Humanistic Resources	Religious sites
2014-2015	115399048	2015-10-01	10	2015	Jizu Mountain	Humanistic Resources	Religious sites
2014-2015	70674414	2015-02-25	2	2015	Erhai Boat Tour	Humanistic Resources	Human Activities
2014-2015	4633505	2014-05-12	5	2014	Nanzhao Island	Humanistic Resources	Historic gardens
2014-2015	114538801	2014-05-28	5	2014	Tianlong Eight Film City	Humanistic Resources	Theme park
2014-2015	114863789	2015-03-16	3	2015	Jizu Mountain	Humanistic Resources	Religious sites
2014-2015	59623165	2015-10-24	10	2015	Butterfly Spring	Humanistic Resources	Historic gardens
2014-2015	115528747	2015-11-04	11	2015	Nanzhao Island	Humanistic Resources	Historic gardens
2014-2015	11769096	2014-05-17	5	2014	Xizhou	Humanistic Resources	Ancient villages and towns
2014-2015	114978394	2015-05-19	5	2015	Jizu Mountain	Humanistic Resources	Religious sites
2014-2015	115523027	2015-11-01	11	2015	Nanzhao Island	Humanistic Resources	Historic gardens
2014-2015	13766686	2015-03-28	3	2015	Nanzhao Island	Humanistic Resources	Historic gardens
2014-2015	70674413	2015-05-09	5	2015	Erhai Boat Tour	Humanistic Resources	Human Activities
2014-2015	68977837	2015-12-29	12	2015	Shenmatan Grand Ropeway	Natural Resources	Physiography
2014-2015	11099742	2014-10-11	10	2014	Nanzhao Island	Humanistic Resources	Historic gardens
2014-2015	70674424	2015-04-05	4	2015	Erhai Boat Tour	Humanistic Resources	Human Activities
2014-2015	115079986	2015-07-11	7	2015	Shenmatan Grand Ropeway	Natural Resources	Physiography
2014-2015	115094793	2015-07-19	7	2015	Jizu Mountain	Humanistic Resources	Religious sites
2014-2015	10847885	2014-09-13	9	2014	Jizu Mountain	Humanistic Resources	Religious sites
2014-2015	59670381	2015-10-27	10	2015	Nanzhao Island	Humanistic Resources	Historic gardens
2014-2015	57913445	2015-08-20	8	2015	Shenmatan Grand Ropeway	Natural Resources	Physiography
2014-2015	13526322	2015-02-27	2	2015	Shuanglang	Humanistic Resources	Rural landscape
2014-2015	58580047	2015-10-03	10	2015	Erhai Boat Tour	Humanistic Resources	Human Activities
2014-2015	114830278	2015-02-24	2	2015	Jizu Mountain	Humanistic Resources	Religious sites
2014-2015	11187709	2014-10-21	10	2014	Tianlong Eight Film City	Humanistic Resources	Theme park
2014-2015	6621737	2014-08-01	8	2014	Nanzhao Island	Humanistic Resources	Historic gardens
2014-2015	57899260	2015-08-19	8	2015	Butterfly Spring	Humanistic Resources	Historic gardens
2014-2015	15857447	2015-05-16	5	2015	Butterfly Spring	Humanistic Resources	Historic gardens
2014-2015	68310700	2015-12-18	12	2015	Erhai Boat Tour	Humanistic Resources	Human Activities
2014-2015	11525588	2014-11-25	11	2014	Nanzhao Island	Humanistic Resources	Historic gardens
2014-2015	13768273	2015-03-28	3	2015	Erhai Boat Tour	Humanistic Resources	Human Activities
2014-2015	115236374	2015-08-20	8	2015	Jizu Mountain	Humanistic Resources	Religious sites
2014-2015	59863487	2015-11-07	11	2015	Shenmatan Grand Ropeway	Natural Resources	Physiography
2014-2015	115083439	2015-07-13	7	2015	Jizu Mountain	Humanistic Resources	Religious sites
2014-2015	52857931	2015-07-12	7	2015	Shuanglang	Humanistic Resources	Rural landscape
2014-2015	59751472	2015-10-30	10	2015	Shenmatan Grand Ropeway	Natural Resources	Physiography
2014-2015	13744355	2015-03-26	3	2015	Jizu Mountain	Humanistic Resources	Religious sites
2014-2015	12440224	2015-01-03	1	2015	Shuanglang	Humanistic Resources	Rural landscape
2014-2015	68928262	2015-12-26	12	2015	Nanzhao Island	Humanistic Resources	Historic gardens
2014-2015	58072260	2015-08-31	8	2015	Nanzhao Island	Humanistic Resources	Historic gardens
2014-2015	58748292	2015-10-13	10	2015	Shenmatan Grand Ropeway	Natural Resources	Physiography
2014-2015	52828066	2015-07-08	7	2015	Erhai Boat Tour	Humanistic Resources	Human Activities
2014-2015	115399885	2015-10-02	10	2015	Jizu Mountain	Humanistic Resources	Religious sites
2014-2015	115145438	2015-08-14	8	2015	Shenmatan Grand Ropeway	Natural Resources	Physiography
2014-2015	57889613	2015-08-18	8	2015	Shuanglang	Humanistic Resources	Rural landscape
2014-2015	115212120	2015-08-06	8	2015	Jizu Mountain	Humanistic Resources	Religious sites
2014-2015	15964781	2015-05-27	5	2015	Butterfly Spring	Humanistic Resources	Historic gardens
2014-2015	58674844	2015-10-08	10	2015	Nanzhao Island	Humanistic Resources	Historic gardens
2014-2015	58710931	2015-10-11	10	2015	CangShan Mountain	Natural Resources	Physiography
2014-2015	115043171	2015-06-13	6	2015	Jizu Mountain	Humanistic Resources	Religious sites
2014-2015	58017626	2015-08-26	8	2015	Nanzhao Island	Humanistic Resources	Historic gardens
2014-2015	58587744	2015-10-03	10	2015	CangShan Mountain	Natural Resources	Physiography
2014-2015	114646873	2014-10-02	10	2014	Jizu Mountain	Humanistic Resources	Religious sites
2014-2015	57945761	2015-08-23	8	2015	CangShan Mountain	Natural Resources	Physiography
2014-2015	70674410	2015-04-30	4	2015	Erhai Boat Tour	Humanistic Resources	Human Activities
2014-2015	57922728	2015-08-21	8	2015	Shuanglang	Humanistic Resources	Rural landscape
2014-2015	115319992	2015-09-06	9	2015	Nanzhao Island	Humanistic Resources	Historic gardens
2014-2015	57789124	2015-08-13	8	2015	Nanzhao Island	Humanistic Resources	Historic gardens
2014-2015	15846678	2015-05-14	5	2015	Nanzhao Island	Humanistic Resources	Historic gardens
2014-2015	58068542	2015-08-30	8	2015	Jizu Mountain	Humanistic Resources	Religious sites
2014-2015	12558679	2015-01-10	1	2015	Nanzhao Island	Humanistic Resources	Historic gardens
2014-2015	15943741	2015-05-24	5	2015	Jizu Mountain	Humanistic Resources	Religious sites
2014-2015	115171922	2015-07-23	7	2015	Tianlong Eight Film City	Humanistic Resources	Theme park
2014-2015	115597445	2015-12-26	12	2015	Jizu Mountain	Humanistic Resources	Religious sites
2014-2015	115195596	2015-08-01	8	2015	Nanzhao Island	Humanistic Resources	Historic gardens
2014-2015	15925718	2015-05-22	5	2015	Tianlong Eight Film City	Humanistic Resources	Theme park
2014-2015	5186834	2014-06-13	6	2014	Jizu Mountain	Humanistic Resources	Religious sites
2014-2015	68113414	2015-12-10	12	2015	Shenmatan Grand Ropeway	Natural Resources	Physiography
2014-2015	13708130	2015-03-21	3	2015	Tianlong Eight Film City	Humanistic Resources	Theme park
2014-2015	16124049	2015-06-03	6	2015	Nanzhao Island	Humanistic Resources	Historic gardens
2014-2015	115573023	2015-12-04	12	2015	Shenmatan Grand Ropeway	Natural Resources	Physiography
2014-2015	59680108	2015-10-28	10	2015	Shenmatan Grand Ropeway	Natural Resources	Physiography
2014-2015	114895189	2015-04-13	4	2015	Shenmatan Grand Ropeway	Natural Resources	Physiography
2014-2015	58856566	2015-10-18	10	2015	Erhai Boat Tour	Humanistic Resources	Human Activities
2014-2015	70674370	2015-05-04	5	2015	Erhai Boat Tour	Humanistic Resources	Human Activities
2014-2015	70674482	2015-03-03	3	2015	Erhai Boat Tour	Humanistic Resources	Human Activities
2014-2015	115495166	2015-10-20	10	2015	Nanzhao Island	Humanistic Resources	Historic gardens
2014-2015	57935156	2015-08-22	8	2015	Nanzhao Island	Humanistic Resources	Historic gardens
2014-2015	15812257	2015-05-10	5	2015	Nanzhao Island	Humanistic Resources	Historic gardens
2014-2015	114853128	2015-03-11	3	2015	Jizu Mountain	Humanistic Resources	Religious sites
2014-2015	11493651	2014-11-22	11	2014	Nanzhao Island	Humanistic Resources	Historic gardens
2014-2015	58471614	2015-09-23	9	2015	Shenmatan Grand Ropeway	Natural Resources	Physiography
2014-2015	13506567	2015-02-25	2	2015	Shuanglang	Humanistic Resources	Rural landscape
2014-2015	57885695	2015-08-17	8	2015	Shenmatan Grand Ropeway	Natural Resources	Physiography
2014-2015	70674428	2015-02-22	2	2015	Erhai Boat Tour	Humanistic Resources	Human Activities
2014-2015	115039737	2015-06-20	6	2015	Jizu Mountain	Humanistic Resources	Religious sites
2014-2015	13668541	2015-03-16	3	2015	Jizu Mountain	Humanistic Resources	Religious sites
2014-2015	58273596	2015-09-12	9	2015	Butterfly Spring	Humanistic Resources	Historic gardens
2014-2015	115299735	2015-08-31	8	2015	Nanzhao Island	Humanistic Resources	Historic gardens
2014-2015	114980120	2015-05-01	5	2015	Nanzhao Island	Humanistic Resources	Historic gardens
2014-2015	58841025	2015-10-17	10	2015	Butterfly Spring	Humanistic Resources	Historic gardens
2014-2015	115584046	2015-12-14	12	2015	Nanzhao Island	Humanistic Resources	Historic gardens
2014-2015	57715969	2015-08-07	8	2015	Nanzhao Island	Humanistic Resources	Historic gardens
2014-2015	115238588	2015-08-20	8	2015	Shenmatan Grand Ropeway	Natural Resources	Physiography
2014-2015	115064323	2015-07-06	7	2015	Jizu Mountain	Humanistic Resources	Religious sites
2014-2015	53207417	2015-07-31	7	2015	Shuanglang	Humanistic Resources	Rural landscape
2014-2015	115010782	2015-05-18	5	2015	Jizu Mountain	Humanistic Resources	Religious sites
2014-2015	15767383	2015-05-06	5	2015	Erhai Boat Tour	Humanistic Resources	Human Activities
2014-2015	114846206	2015-03-06	3	2015	Jizu Mountain	Humanistic Resources	Religious sites
2014-2015	11493734	2014-11-23	11	2014	Jizu Mountain	Humanistic Resources	Religious sites
2014-2015	10731636	2014-08-26	8	2014	Erhai Boat Tour	Humanistic Resources	Human Activities
2014-2015	115125849	2015-08-07	8	2015	Shenmatan Grand Ropeway	Natural Resources	Physiography
2014-2015	114973374	2015-04-27	4	2015	Shenmatan Grand Ropeway	Natural Resources	Physiography
2014-2015	68260789	2015-12-14	12	2015	Nanzhao Island	Humanistic Resources	Historic gardens
2014-2015	58298399	2015-09-14	9	2015	Tianlong Eight Film City	Humanistic Resources	Theme park
2014-2015	115200712	2015-08-08	8	2015	Tianlong Eight Film City	Humanistic Resources	Theme park
2014-2015	58568001	2015-10-02	10	2015	Nanzhao Island	Humanistic Resources	Historic gardens
2014-2015	114718298	2014-10-31	10	2014	Jizu Mountain	Humanistic Resources	Religious sites
2014-2015	115106520	2015-07-23	7	2015	Nanzhao Island	Humanistic Resources	Historic gardens
2014-2015	52819328	2015-07-06	7	2015	Tianlong Eight Film City	Humanistic Resources	Theme park
2014-2015	15964714	2015-05-27	5	2015	Tianlong Eight Film City	Humanistic Resources	Theme park
2014-2015	115566237	2015-11-28	11	2015	Jizu Mountain	Humanistic Resources	Religious sites
2014-2015	52853353	2015-07-12	7	2015	Erhai Boat Tour	Humanistic Resources	Human Activities
2014-2015	52806097	2015-07-04	7	2015	Shuanglang	Humanistic Resources	Rural landscape
2014-2015	115528596	2015-11-06	11	2015	Jizu Mountain	Humanistic Resources	Religious sites
2014-2015	58216254	2015-09-08	9	2015	Jizu Mountain	Humanistic Resources	Religious sites
2014-2015	115514679	2015-10-28	10	2015	Nanzhao Island	Humanistic Resources	Historic gardens
2014-2015	52869305	2015-07-14	7	2015	Jizu Mountain	Humanistic Resources	Religious sites
2014-2015	115351925	2015-09-14	9	2015	Nanzhao Island	Humanistic Resources	Historic gardens
2014-2015	114960670	2015-04-19	4	2015	Jizu Mountain	Humanistic Resources	Religious sites
2014-2015	68281751	2015-12-15	12	2015	Butterfly Spring	Humanistic Resources	Historic gardens
2014-2015	115049983	2015-06-25	6	2015	Nanzhao Island	Humanistic Resources	Historic gardens
2014-2015	59870959	2015-11-07	11	2015	CangShan Mountain	Natural Resources	Physiography
2014-2015	114855887	2015-03-12	3	2015	Jizu Mountain	Humanistic Resources	Religious sites
2014-2015	59859361	2015-11-07	11	2015	CangShan Mountain	Natural Resources	Physiography
2014-2015	58932456	2015-10-21	10	2015	Nanzhao Island	Humanistic Resources	Historic gardens
2014-2015	57746394	2015-08-10	8	2015	Shuanglang	Humanistic Resources	Rural landscape
2014-2015	68995678	2015-12-31	12	2015	Shenmatan Grand Ropeway	Natural Resources	Physiography
2014-2015	68994970	2015-12-31	12	2015	Shenmatan Grand Ropeway	Natural Resources	Physiography
2014-2015	4639832	2014-05-12	5	2014	Nanzhao Island	Humanistic Resources	Historic gardens
2014-2015	67563590	2015-11-28	11	2015	Shenmatan Grand Ropeway	Natural Resources	Physiography
2014-2015	115507425	2015-10-25	10	2015	Shenmatan Grand Ropeway	Natural Resources	Physiography
2014-2015	115069741	2015-07-14	7	2015	Shenmatan Grand Ropeway	Natural Resources	Physiography
2014-2015	57606880	2015-08-04	8	2015	Erhai Boat Tour	Humanistic Resources	Human Activities
2014-2015	59816562	2015-11-04	11	2015	Nanzhao Island	Humanistic Resources	Historic gardens
2014-2015	115022953	2015-05-26	5	2015	Jizu Mountain	Humanistic Resources	Religious sites
2014-2015	11423975	2014-11-16	11	2014	Nanzhao Island	Humanistic Resources	Historic gardens
2014-2015	68362368	2015-12-22	12	2015	Dali Old Town	Humanistic Resources	Historic sites
2014-2015	115479900	2015-10-18	10	2015	Jizu Mountain	Humanistic Resources	Religious sites
2014-2015	67748799	2015-12-08	12	2015	Dali Old Town	Humanistic Resources	Historic sites
2014-2015	52929555	2015-07-17	7	2015	Dali Old Town	Humanistic Resources	Historic sites
2014-2015	58106845	2015-09-03	9	2015	Erhai Boat Tour	Humanistic Resources	Human Activities
2014-2015	13752021	2015-03-27	3	2015	Dali Old Town	Humanistic Resources	Historic sites
2014-2015	13540586	2015-03-01	3	2015	Butterfly Spring	Humanistic Resources	Historic gardens
2014-2015	115231959	2015-08-19	8	2015	Jizu Mountain	Humanistic Resources	Religious sites
2014-2015	13165184	2015-02-03	2	2015	Dali Old Town	Humanistic Resources	Historic sites
2014-2015	12652040	2015-01-12	1	2015	Dali Old Town	Humanistic Resources	Historic sites
2014-2015	115176326	2015-07-25	7	2015	Jizu Mountain	Humanistic Resources	Religious sites
2014-2015	5165773	2014-06-06	6	2014	Dali Old Town	Humanistic Resources	Historic sites
2014-2015	115085045	2015-07-12	7	2015	Jizu Mountain	Humanistic Resources	Religious sites
2014-2015	68919533	2015-12-25	12	2015	Shuanglang	Humanistic Resources	Rural landscape
2014-2015	58452158	2015-09-22	9	2015	Shuanglang	Humanistic Resources	Rural landscape
2014-2015	115027285	2015-06-01	6	2015	Jizu Mountain	Humanistic Resources	Religious sites
2014-2015	5101648	2014-05-24	5	2014	Dali Old Town	Humanistic Resources	Historic sites
2014-2015	114977428	2015-04-30	4	2015	Jizu Mountain	Humanistic Resources	Religious sites
2014-2015	52943277	2015-07-19	7	2015	Shongsheng Temple Three Pagodas Cultural Tourism Zone	Humanistic Resources	Religious sites
2014-2015	58710566	2015-10-11	10	2015	Erhai Boat Tour	Humanistic Resources	Human Activities
2014-2015	12390365	2014-12-30	12	2014	Jizu Mountain	Humanistic Resources	Religious sites
2014-2015	115533408	2015-11-07	11	2015	Nanzhao Island	Humanistic Resources	Historic gardens
2014-2015	114771504	2014-11-19	11	2014	Jizu Mountain	Humanistic Resources	Religious sites
2014-2015	115346854	2015-09-12	9	2015	Nanzhao Island	Humanistic Resources	Historic gardens
2014-2015	12081253	2014-12-22	12	2014	Nanzhao Island	Humanistic Resources	Historic gardens
2014-2015	11610409	2014-12-03	12	2014	Nanzhao Island	Humanistic Resources	Historic gardens
2014-2015	10883055	2014-09-18	9	2014	Nanzhao Island	Humanistic Resources	Historic gardens
2014-2015	115594026	2015-12-22	12	2015	Shenmatan Grand Ropeway	Natural Resources	Physiography
2014-2015	115510121	2015-10-26	10	2015	Shenmatan Grand Ropeway	Natural Resources	Physiography
2014-2015	115455097	2015-10-11	10	2015	Shenmatan Grand Ropeway	Natural Resources	Physiography
2014-2015	115252598	2015-08-22	8	2015	Shenmatan Grand Ropeway	Natural Resources	Physiography
2014-2015	115291247	2015-08-29	8	2015	Jizu Mountain	Humanistic Resources	Religious sites
2014-2015	115022056	2015-05-26	5	2015	Jizu Mountain	Humanistic Resources	Religious sites
2014-2015	115231234	2015-08-19	8	2015	Shenmatan Grand Ropeway	Natural Resources	Physiography
2014-2015	11262511	2014-10-29	10	2014	Erhai Boat Tour	Humanistic Resources	Human Activities
2014-2015	57740878	2015-08-09	8	2015	Shenmatan Grand Ropeway	Natural Resources	Physiography
2014-2015	115216017	2015-08-08	8	2015	Shenmatan Grand Ropeway	Natural Resources	Physiography
2014-2015	10787317	2014-09-05	9	2014	Erhai Boat Tour	Humanistic Resources	Human Activities
2014-2015	5299601	2014-06-29	6	2014	Erhai Boat Tour	Humanistic Resources	Human Activities
2014-2015	115059855	2015-07-08	7	2015	Shenmatan Grand Ropeway	Natural Resources	Physiography
2014-2015	5122409	2014-05-29	5	2014	Erhai Boat Tour	Humanistic Resources	Human Activities
2014-2015	115043675	2015-06-13	6	2015	Shenmatan Grand Ropeway	Natural Resources	Physiography
2014-2015	68342770	2015-12-20	12	2015	Nanzhao Island	Humanistic Resources	Historic gardens
2014-2015	52773026	2015-07-01	7	2015	Jizu Mountain	Humanistic Resources	Religious sites
2014-2015	114998085	2015-06-08	6	2015	Shenmatan Grand Ropeway	Natural Resources	Physiography
2014-2015	15840899	2015-05-14	5	2015	Nanzhao Island	Humanistic Resources	Historic gardens
2014-2015	11005044	2014-10-04	10	2014	Jizu Mountain	Humanistic Resources	Religious sites
2014-2015	13216701	2015-02-06	2	2015	Nanzhao Island	Humanistic Resources	Historic gardens
2014-2015	68334886	2015-12-19	12	2015	Shuanglang	Humanistic Resources	Rural landscape
2014-2015	11267694	2014-10-30	10	2014	Shuanglang	Humanistic Resources	Rural landscape
2014-2015	12047817	2014-12-20	12	2014	Jizu Mountain	Humanistic Resources	Religious sites
2014-2015	115339744	2015-09-14	9	2015	Nanzhao Island	Humanistic Resources	Historic gardens
2014-2015	115022996	2015-05-26	5	2015	Nanzhao Island	Humanistic Resources	Historic gardens
2014-2015	70674417	2015-01-31	1	2015	Erhai Boat Tour	Humanistic Resources	Human Activities
2014-2015	115343827	2015-09-11	9	2015	Tianlong Eight Film City	Humanistic Resources	Theme park
2014-2015	70674400	2015-06-28	6	2015	Erhai Boat Tour	Humanistic Resources	Human Activities
2014-2015	115571631	2015-12-02	12	2015	Shenmatan Grand Ropeway	Natural Resources	Physiography
2014-2015	13040523	2015-01-27	1	2015	Butterfly Spring	Humanistic Resources	Historic gardens
2014-2015	115505891	2015-10-25	10	2015	Shenmatan Grand Ropeway	Natural Resources	Physiography
2014-2015	115430622	2015-10-07	10	2015	Nanzhao Island	Humanistic Resources	Historic gardens
2014-2015	115092610	2015-06-23	6	2015	Shenmatan Grand Ropeway	Natural Resources	Physiography
2014-2015	4715432	2014-05-13	5	2014	Erhai Boat Tour	Humanistic Resources	Human Activities
2014-2015	68394772	2015-12-24	12	2015	Nanzhao Island	Humanistic Resources	Historic gardens
2014-2015	59813494	2015-11-04	11	2015	Shuanglang	Humanistic Resources	Rural landscape
2014-2015	115336489	2015-09-09	9	2015	Nanzhao Island	Humanistic Resources	Historic gardens
2014-2015	59862633	2015-11-07	11	2015	Shuanglang	Humanistic Resources	Rural landscape
2014-2015	115121451	2015-06-25	6	2015	Nanzhao Island	Humanistic Resources	Historic gardens
2014-2015	68266290	2015-12-15	12	2015	Shuanglang	Humanistic Resources	Rural landscape
2014-2015	13879808	2015-04-09	4	2015	Jizu Mountain	Humanistic Resources	Religious sites
2014-2015	58229914	2015-09-09	9	2015	Shuanglang	Humanistic Resources	Rural landscape
2014-2015	115089924	2015-06-17	6	2015	Nanzhao Island	Humanistic Resources	Historic gardens
2014-2015	17434661	2015-06-05	6	2015	Butterfly Spring	Humanistic Resources	Historic gardens
2014-2015	115029521	2015-06-02	6	2015	Nanzhao Island	Humanistic Resources	Historic gardens
2014-2015	58200995	2015-09-07	9	2015	Shuanglang	Humanistic Resources	Rural landscape
2014-2015	115027893	2015-06-20	6	2015	Jizu Mountain	Humanistic Resources	Religious sites
2014-2015	68339821	2015-12-20	12	2015	Shuanglang	Humanistic Resources	Rural landscape
2014-2015	115197741	2015-08-02	8	2015	Shenmatan Grand Ropeway	Natural Resources	Physiography
2014-2015	70674451	2015-04-24	4	2015	Erhai Boat Tour	Humanistic Resources	Human Activities
2014-2015	115093472	2015-06-23	6	2015	Shenmatan Grand Ropeway	Natural Resources	Physiography
2014-2015	70674486	2015-01-14	1	2015	Erhai Boat Tour	Humanistic Resources	Human Activities
2014-2015	13099184	2015-01-30	1	2015	Nanzhao Island	Humanistic Resources	Historic gardens
2014-2015	53125072	2015-07-22	7	2015	Jizu Mountain	Humanistic Resources	Religious sites
2014-2015	5236137	2014-06-25	6	2014	Erhai Boat Tour	Humanistic Resources	Human Activities
2014-2015	58738042	2015-10-12	10	2015	Dali Old Town	Humanistic Resources	Historic sites
2014-2015	115058617	2015-06-29	6	2015	Tianlong Eight Film City	Humanistic Resources	Theme park
2014-2015	66743023	2015-11-24	11	2015	CangShan Mountain	Natural Resources	Physiography
2014-2015	70674349	2015-05-19	5	2015	Erhai Boat Tour	Humanistic Resources	Human Activities
2014-2015	67760931	2015-12-09	12	2015	Nanzhao Island	Humanistic Resources	Historic gardens
2014-2015	70674454	2015-03-08	3	2015	Erhai Boat Tour	Humanistic Resources	Human Activities
2014-2015	58305382	2015-09-15	9	2015	Jizu Mountain	Humanistic Resources	Religious sites
2014-2015	115195010	2015-08-01	8	2015	Nanzhao Island	Humanistic Resources	Historic gardens
2014-2015	11594260	2014-12-01	12	2014	Jizu Mountain	Humanistic Resources	Religious sites
2014-2015	115336751	2015-09-09	9	2015	Shenmatan Grand Ropeway	Natural Resources	Physiography
2014-2015	11626189	2014-12-04	12	2014	Nanzhao Island	Humanistic Resources	Historic gardens
2014-2015	115038591	2015-06-12	6	2015	Shenmatan Grand Ropeway	Natural Resources	Physiography
2014-2015	13173435	2015-02-03	2	2015	Shenmatan Grand Ropeway	Natural Resources	Physiography
2014-2015	70674415	2015-02-15	2	2015	Erhai Boat Tour	Humanistic Resources	Human Activities
2014-2015	70674333	2015-10-28	10	2015	Erhai Boat Tour	Humanistic Resources	Human Activities
2014-2015	52929089	2015-07-17	7	2015	Erhai Boat Tour	Humanistic Resources	Human Activities
2014-2015	58280195	2015-09-13	9	2015	Shuanglang	Humanistic Resources	Rural landscape
2014-2015	11512465	2014-11-24	11	2014	Jizu Mountain	Humanistic Resources	Religious sites
2014-2015	58101021	2015-09-02	9	2015	Shuanglang	Humanistic Resources	Rural landscape
2014-2015	66710410	2015-11-22	11	2015	Nanzhao Island	Humanistic Resources	Historic gardens
2014-2015	115025289	2015-05-24	5	2015	Nanzhao Island	Humanistic Resources	Historic gardens
2014-2015	10778919	2014-09-03	9	2014	Erhai Boat Tour	Humanistic Resources	Human Activities
2014-2015	59960641	2015-11-12	11	2015	Shuanglang	Humanistic Resources	Rural landscape
2014-2015	12521496	2015-01-09	1	2015	Shuanglang	Humanistic Resources	Rural landscape
2014-2015	11407174	2014-11-14	11	2014	Jizu Mountain	Humanistic Resources	Religious sites
2014-2015	70674379	2015-04-24	4	2015	Erhai Boat Tour	Humanistic Resources	Human Activities
2014-2015	70674423	2015-04-09	4	2015	Erhai Boat Tour	Humanistic Resources	Human Activities
2014-2015	11558824	2014-11-28	11	2014	Jizu Mountain	Humanistic Resources	Religious sites
2014-2015	115085768	2015-07-15	7	2015	Shenmatan Grand Ropeway	Natural Resources	Physiography
2014-2015	57762246	2015-08-11	8	2015	Shuanglang	Humanistic Resources	Rural landscape
2014-2015	115064231	2015-07-06	7	2015	Shenmatan Grand Ropeway	Natural Resources	Physiography
2014-2015	59802543	2015-11-03	11	2015	Dali Old Town	Humanistic Resources	Historic sites
2014-2015	14094935	2015-04-29	4	2015	Shuanglang	Humanistic Resources	Rural landscape
2014-2015	115591844	2015-12-20	12	2015	Nanzhao Island	Humanistic Resources	Historic gardens
2014-2015	13048378	2014-11-08	11	2014	Shuanglang	Humanistic Resources	Rural landscape
2014-2015	66745349	2015-11-24	11	2015	Nanzhao Island	Humanistic Resources	Historic gardens
2014-2015	70674461	2015-03-29	3	2015	Erhai Boat Tour	Humanistic Resources	Human Activities
2014-2015	115520252	2015-10-31	10	2015	Nanzhao Island	Humanistic Resources	Historic gardens
2014-2015	58804060	2015-10-16	10	2015	Nanzhao Island	Humanistic Resources	Historic gardens
2014-2015	10927559	2014-09-23	9	2014	Jizu Mountain	Humanistic Resources	Religious sites
2014-2015	115393175	2015-10-01	10	2015	Nanzhao Island	Humanistic Resources	Historic gardens
2014-2015	115325211	2015-09-06	9	2015	Nanzhao Island	Humanistic Resources	Historic gardens
2014-2015	115295934	2015-08-30	8	2015	Nanzhao Island	Humanistic Resources	Historic gardens
2014-2015	115057882	2015-06-29	6	2015	Nanzhao Island	Humanistic Resources	Historic gardens
2014-2015	58156165	2015-09-07	9	2015	Butterfly Spring	Humanistic Resources	Historic gardens
2014-2015	52872690	2015-07-15	7	2015	Dali Old Town	Humanistic Resources	Historic sites
2014-2015	11939186	2014-12-13	12	2014	Butterfly Spring	Humanistic Resources	Historic gardens
2014-2015	15964450	2015-05-27	5	2015	Nanzhao Island	Humanistic Resources	Historic gardens
2014-2015	58592545	2015-10-04	10	2015	Shuanglang	Humanistic Resources	Rural landscape
2014-2015	11488326	2014-11-22	11	2014	Nanzhao Island	Humanistic Resources	Historic gardens
2014-2015	10568055	2014-08-19	8	2014	Butterfly Spring	Humanistic Resources	Historic gardens
2014-2015	57919472	2015-08-21	8	2015	Shuanglang	Humanistic Resources	Rural landscape
2014-2015	58922958	2015-10-21	10	2015	Erhai Boat Tour	Humanistic Resources	Human Activities
2014-2015	57908399	2015-08-20	8	2015	Shuanglang	Humanistic Resources	Rural landscape
2014-2015	70674459	2015-02-21	2	2015	Erhai Boat Tour	Humanistic Resources	Human Activities
2014-2015	15854245	2015-05-15	5	2015	Jizu Mountain	Humanistic Resources	Religious sites
2014-2015	115335503	2015-09-08	9	2015	Shenmatan Grand Ropeway	Natural Resources	Physiography
2014-2015	10879452	2014-09-18	9	2014	Jizu Mountain	Humanistic Resources	Religious sites
2014-2015	15921111	2015-05-22	5	2015	Shenmatan Grand Ropeway	Natural Resources	Physiography
2014-2015	58106836	2015-09-03	9	2015	Shuanglang	Humanistic Resources	Rural landscape
2014-2015	58589025	2015-10-03	10	2015	Shongsheng Temple Three Pagodas Cultural Tourism Zone	Humanistic Resources	Religious sites
2014-2015	68334477	2015-12-19	12	2015	Shuanglang	Humanistic Resources	Rural landscape
2014-2015	15754017	2015-05-04	5	2015	Shongsheng Temple Three Pagodas Cultural Tourism Zone	Humanistic Resources	Religious sites
2014-2015	59873049	2015-11-08	11	2015	Shuanglang	Humanistic Resources	Rural landscape
2014-2015	57871999	2015-08-16	8	2015	Erhai Boat Tour	Humanistic Resources	Human Activities
2014-2015	57898615	2015-08-19	8	2015	Shuanglang	Humanistic Resources	Rural landscape
2014-2015	70674407	2015-06-30	6	2015	Erhai Boat Tour	Humanistic Resources	Human Activities
2014-2015	70674425	2015-04-03	4	2015	Erhai Boat Tour	Humanistic Resources	Human Activities
2014-2015	58274266	2015-09-12	9	2015	Shuanglang	Humanistic Resources	Rural landscape
2014-2015	70674463	2015-03-01	3	2015	Erhai Boat Tour	Humanistic Resources	Human Activities
2014-2015	58278998	2015-09-13	9	2015	Jizu Mountain	Humanistic Resources	Religious sites
2014-2015	59651736	2015-10-26	10	2015	Nanzhao Island	Humanistic Resources	Historic gardens
2014-2015	70674484	2015-02-23	2	2015	Erhai Boat Tour	Humanistic Resources	Human Activities
2014-2015	58237645	2015-09-09	9	2015	Nanzhao Island	Humanistic Resources	Historic gardens
2014-2015	5181756	2014-06-11	6	2014	Erhai Boat Tour	Humanistic Resources	Human Activities
2014-2015	115221156	2015-08-09	8	2015	Nanzhao Island	Humanistic Resources	Historic gardens
2014-2015	115368081	2015-09-20	9	2015	Shenmatan Grand Ropeway	Natural Resources	Physiography
2014-2015	68287407	2015-12-16	12	2015	Shuanglang	Humanistic Resources	Rural landscape
2014-2015	11030147	2014-10-05	10	2014	Shenmatan Grand Ropeway	Natural Resources	Physiography
2014-2015	58091217	2015-09-02	9	2015	Shuanglang	Humanistic Resources	Rural landscape
2014-2015	66744553	2015-11-24	11	2015	Shuanglang	Humanistic Resources	Rural landscape
2014-2015	58296086	2015-09-14	9	2015	Shuanglang	Humanistic Resources	Rural landscape
2014-2015	10819805	2014-09-11	9	2014	Jizu Mountain	Humanistic Resources	Religious sites
2014-2015	59622896	2015-10-24	10	2015	Shuanglang	Humanistic Resources	Rural landscape
2014-2015	58053815	2015-08-29	8	2015	Shongsheng Temple Three Pagodas Cultural Tourism Zone	Humanistic Resources	Religious sites
2014-2015	67702577	2015-12-04	12	2015	Shuanglang	Humanistic Resources	Rural landscape
2014-2015	57910455	2015-08-20	8	2015	Shuanglang	Humanistic Resources	Rural landscape
2014-2015	58295659	2015-09-14	9	2015	Dali Old Town	Humanistic Resources	Historic sites
2014-2015	58335444	2015-09-17	9	2015	Erhai Boat Tour	Humanistic Resources	Human Activities
2014-2015	59659562	2015-10-27	10	2015	Nanzhao Island	Humanistic Resources	Historic gardens
2014-2015	70674365	2015-08-13	8	2015	Erhai Boat Tour	Humanistic Resources	Human Activities
2014-2015	115151620	2015-08-16	8	2015	Nanzhao Island	Humanistic Resources	Historic gardens
2014-2015	70674441	2015-04-25	4	2015	Erhai Boat Tour	Humanistic Resources	Human Activities
2014-2015	59751266	2015-10-30	10	2015	Shuanglang	Humanistic Resources	Rural landscape
2014-2015	70674380	2015-04-10	4	2015	Erhai Boat Tour	Humanistic Resources	Human Activities
2014-2015	70674464	2015-02-27	2	2015	Erhai Boat Tour	Humanistic Resources	Human Activities
2014-2015	66236245	2015-11-17	11	2015	Shuanglang	Humanistic Resources	Rural landscape
2014-2015	13173078	2015-02-03	2	2015	Jizu Mountain	Humanistic Resources	Religious sites
2014-2015	10808889	2014-09-10	9	2014	Butterfly Spring	Humanistic Resources	Historic gardens
2014-2015	12062730	2014-12-21	12	2014	Erhai Boat Tour	Humanistic Resources	Human Activities
2014-2015	58016497	2015-08-26	8	2015	Shuanglang	Humanistic Resources	Rural landscape
2014-2015	12370321	2014-12-28	12	2014	Jizu Mountain	Humanistic Resources	Religious sites
2014-2015	5956899	2014-07-17	7	2014	Erhai Boat Tour	Humanistic Resources	Human Activities
2014-2015	10879120	2014-09-18	9	2014	Jizu Mountain	Humanistic Resources	Religious sites
2014-2015	115090276	2015-06-17	6	2015	Shenmatan Grand Ropeway	Natural Resources	Physiography
2014-2015	59658709	2015-10-26	10	2015	Shuanglang	Humanistic Resources	Rural landscape
2014-2015	114923528	2015-04-02	4	2015	Shenmatan Grand Ropeway	Natural Resources	Physiography
2014-2015	58539556	2015-09-29	9	2015	Shuanglang	Humanistic Resources	Rural landscape
2014-2015	70674456	2015-02-28	2	2015	Erhai Boat Tour	Humanistic Resources	Human Activities
2014-2015	58093529	2015-09-02	9	2015	Shuanglang	Humanistic Resources	Rural landscape
2014-2015	70674430	2015-01-07	1	2015	Erhai Boat Tour	Humanistic Resources	Human Activities
2014-2015	58016348	2015-08-26	8	2015	Shuanglang	Humanistic Resources	Rural landscape
2014-2015	115366899	2015-09-19	9	2015	Nanzhao Island	Humanistic Resources	Historic gardens
2014-2015	115201218	2015-08-03	8	2015	Nanzhao Island	Humanistic Resources	Historic gardens
2014-2015	57873197	2015-08-17	8	2015	Shuanglang	Humanistic Resources	Rural landscape
2014-2015	57800614	2015-08-14	8	2015	Shuanglang	Humanistic Resources	Rural landscape
2014-2015	58987288	2015-10-22	10	2015	Shuanglang	Humanistic Resources	Rural landscape
2014-2015	58364361	2015-09-19	9	2015	Shuanglang	Humanistic Resources	Rural landscape
2014-2015	68230216	2015-12-12	12	2015	Shuanglang	Humanistic Resources	Rural landscape
2014-2015	115191919	2015-07-31	7	2015	Shenmatan Grand Ropeway	Natural Resources	Physiography
2014-2015	114913497	2015-04-25	4	2015	Shenmatan Grand Ropeway	Natural Resources	Physiography
2014-2015	11354484	2014-11-09	11	2014	Jizu Mountain	Humanistic Resources	Religious sites
2014-2015	10969118	2014-09-29	9	2014	Shongsheng Temple Three Pagodas Cultural Tourism Zone	Humanistic Resources	Religious sites
2014-2015	13554462	2015-03-03	3	2015	Tianlong Eight Film City	Humanistic Resources	Theme park
2014-2015	59613180	2015-10-23	10	2015	Erhai Boat Tour	Humanistic Resources	Human Activities
2014-2015	11407532	2014-11-14	11	2014	Tianlong Eight Film City	Humanistic Resources	Theme park
2014-2015	70674453	2015-04-07	4	2015	Erhai Boat Tour	Humanistic Resources	Human Activities
2014-2015	70674503	2015-02-02	2	2015	Erhai Boat Tour	Humanistic Resources	Human Activities
2014-2015	11357790	2014-11-10	11	2014	Erhai Boat Tour	Humanistic Resources	Human Activities
2014-2015	115238510	2015-08-20	8	2015	Shenmatan Grand Ropeway	Natural Resources	Physiography
2014-2015	115184157	2015-07-28	7	2015	Nanzhao Island	Humanistic Resources	Historic gardens
2014-2015	115152426	2015-08-16	8	2015	Tianlong Eight Film City	Humanistic Resources	Theme park
2014-2015	59791163	2015-11-03	11	2015	Dali Old Town	Humanistic Resources	Historic sites
2014-2015	115074695	2015-07-09	7	2015	Nanzhao Island	Humanistic Resources	Historic gardens
2014-2015	115148118	2015-08-15	8	2015	Tianlong Eight Film City	Humanistic Resources	Theme park
2014-2015	115188432	2015-07-30	7	2015	Shenmatan Grand Ropeway	Natural Resources	Physiography
2014-2015	58982381	2015-10-22	10	2015	Dali Old Town	Humanistic Resources	Historic sites
2014-2015	59883416	2015-11-09	11	2015	Shuanglang	Humanistic Resources	Rural landscape
2014-2015	15733766	2015-05-03	5	2015	Nanzhao Island	Humanistic Resources	Historic gardens
2014-2015	114775383	2014-11-24	11	2014	Shenmatan Grand Ropeway	Natural Resources	Physiography
2014-2015	57853410	2015-08-15	8	2015	Tianlong Eight Film City	Humanistic Resources	Theme park
2014-2015	10725957	2014-08-26	8	2014	Shuanglang	Humanistic Resources	Rural landscape
2014-2015	10900861	2014-09-19	9	2014	Dali Old Town	Humanistic Resources	Historic sites
2014-2015	115588149	2015-12-17	12	2015	Shenmatan Grand Ropeway	Natural Resources	Physiography
2014-2015	11572419	2014-11-30	11	2014	Jizu Mountain	Humanistic Resources	Religious sites
2014-2015	66712206	2015-11-22	11	2015	Butterfly Spring	Humanistic Resources	Historic gardens
2014-2015	115375026	2015-09-22	9	2015	Shenmatan Grand Ropeway	Natural Resources	Physiography
2014-2015	115110291	2015-07-19	7	2015	Shenmatan Grand Ropeway	Natural Resources	Physiography
2014-2015	114612793	2014-09-18	9	2014	Shenmatan Grand Ropeway	Natural Resources	Physiography
2014-2015	114590531	2014-08-24	8	2014	Shenmatan Grand Ropeway	Natural Resources	Physiography
2014-2015	115542540	2015-11-12	11	2015	Nanzhao Island	Humanistic Resources	Historic gardens
2014-2015	115516629	2015-10-29	10	2015	Nanzhao Island	Humanistic Resources	Historic gardens
2014-2015	67733767	2015-12-07	12	2015	Dali Old Town	Humanistic Resources	Historic sites
2014-2015	115084292	2015-07-13	7	2015	Tianlong Eight Film City	Humanistic Resources	Theme park
2014-2015	115200063	2015-08-03	8	2015	Nanzhao Island	Humanistic Resources	Historic gardens
2014-2015	115173070	2015-07-24	7	2015	Nanzhao Island	Humanistic Resources	Historic gardens
2014-2015	115039784	2015-06-19	6	2015	Nanzhao Island	Humanistic Resources	Historic gardens
2014-2015	70674502	2015-02-04	2	2015	Erhai Boat Tour	Humanistic Resources	Human Activities
2014-2015	10968517	2014-09-29	9	2014	Nanzhao Island	Humanistic Resources	Historic gardens
2014-2015	115075033	2015-07-09	7	2015	Tianlong Eight Film City	Humanistic Resources	Theme park
2014-2015	115075572	2015-07-09	7	2015	Tianlong Eight Film City	Humanistic Resources	Theme park
2014-2015	70674319	2015-08-08	8	2015	Erhai Boat Tour	Humanistic Resources	Human Activities
2014-2015	115071187	2015-07-07	7	2015	Tianlong Eight Film City	Humanistic Resources	Theme park
2014-2015	115301619	2015-09-01	9	2015	Nanzhao Island	Humanistic Resources	Historic gardens
2014-2015	115212499	2015-08-06	8	2015	Nanzhao Island	Humanistic Resources	Historic gardens
2014-2015	115118974	2015-06-24	6	2015	Nanzhao Island	Humanistic Resources	Historic gardens
2014-2015	115198659	2015-08-02	8	2015	Shenmatan Grand Ropeway	Natural Resources	Physiography
2014-2015	115031806	2015-06-10	6	2015	Nanzhao Island	Humanistic Resources	Historic gardens
2014-2015	58570779	2015-10-02	10	2015	Dali Old Town	Humanistic Resources	Historic sites
2014-2015	115115889	2015-06-24	6	2015	Shenmatan Grand Ropeway	Natural Resources	Physiography
2014-2015	13863132	2015-04-07	4	2015	Nanzhao Island	Humanistic Resources	Historic gardens
2014-2015	115026366	2015-06-19	6	2015	Shenmatan Grand Ropeway	Natural Resources	Physiography
2014-2015	115039228	2015-06-19	6	2015	Shenmatan Grand Ropeway	Natural Resources	Physiography
2014-2015	15835681	2015-05-13	5	2015	Shenmatan Grand Ropeway	Natural Resources	Physiography
2014-2015	58090379	2015-09-01	9	2015	Dali Old Town	Humanistic Resources	Historic sites
2014-2015	115397140	2015-10-01	10	2015	Tianlong Eight Film City	Humanistic Resources	Theme park
2014-2015	70674421	2015-05-30	5	2015	Erhai Boat Tour	Humanistic Resources	Human Activities
2014-2015	66756286	2015-11-25	11	2015	Shuanglang	Humanistic Resources	Rural landscape
2014-2015	114903840	2015-04-10	4	2015	Shenmatan Grand Ropeway	Natural Resources	Physiography
2014-2015	115192904	2015-07-31	7	2015	Tianlong Eight Film City	Humanistic Resources	Theme park
2014-2015	57741077	2015-08-09	8	2015	Dali Old Town	Humanistic Resources	Historic sites
2014-2015	70674408	2015-05-27	5	2015	Erhai Boat Tour	Humanistic Resources	Human Activities
2014-2015	114771345	2014-11-19	11	2014	Shenmatan Grand Ropeway	Natural Resources	Physiography
2014-2015	59230782	2015-10-23	10	2015	Shuanglang	Humanistic Resources	Rural landscape
2014-2015	10740542	2014-08-28	8	2014	Dali Old Town	Humanistic Resources	Historic sites
2014-2015	70674442	2015-04-01	4	2015	Erhai Boat Tour	Humanistic Resources	Human Activities
2014-2015	57763991	2015-08-11	8	2015	Shuanglang	Humanistic Resources	Rural landscape
2014-2015	70674443	2015-02-02	2	2015	Erhai Boat Tour	Humanistic Resources	Human Activities
2014-2015	5167941	2014-06-06	6	2014	Erhai Boat Tour	Humanistic Resources	Human Activities
2014-2015	83868765	2015-06-28	6	2015	Shuanglang	Humanistic Resources	Rural landscape
2014-2015	17449553	2015-06-07	6	2015	Shuanglang	Humanistic Resources	Rural landscape
2014-2015	14036603	2015-04-23	4	2015	Shuanglang	Humanistic Resources	Rural landscape
2014-2015	58992707	2015-10-22	10	2015	CangShan Mountain	Natural Resources	Physiography
2014-2015	67094316	2015-11-26	11	2015	Nanzhao Island	Humanistic Resources	Historic gardens
2014-2015	11775855	2014-12-10	12	2014	Shuanglang	Humanistic Resources	Rural landscape
2014-2015	115378123	2015-09-23	9	2015	Nanzhao Island	Humanistic Resources	Historic gardens
2014-2015	10883054	2014-09-18	9	2014	Shuanglang	Humanistic Resources	Rural landscape
2014-2015	115149031	2015-08-15	8	2015	Nanzhao Island	Humanistic Resources	Historic gardens
2014-2015	13638664	2015-03-13	3	2015	Tianlong Eight Film City	Humanistic Resources	Theme park
2014-2015	115012577	2015-06-11	6	2015	Nanzhao Island	Humanistic Resources	Historic gardens
2014-2015	114940144	2015-05-07	5	2015	Nanzhao Island	Humanistic Resources	Historic gardens
2014-2015	59793650	2015-11-03	11	2015	Shuanglang	Humanistic Resources	Rural landscape
2014-2015	115564943	2015-11-27	11	2015	Shenmatan Grand Ropeway	Natural Resources	Physiography
2014-2015	65181273	2015-11-16	11	2015	CangShan Mountain	Natural Resources	Physiography
2014-2015	11725282	2014-12-06	12	2014	Shuanglang	Humanistic Resources	Rural landscape
2014-2015	115297721	2015-08-30	8	2015	Shenmatan Grand Ropeway	Natural Resources	Physiography
2014-2015	115287651	2015-08-29	8	2015	Shenmatan Grand Ropeway	Natural Resources	Physiography
2014-2015	11462657	2014-11-19	11	2014	Shuanglang	Humanistic Resources	Rural landscape
2014-2015	12047814	2014-12-20	12	2014	Tianlong Eight Film City	Humanistic Resources	Theme park
2014-2015	115066842	2015-07-14	7	2015	Shenmatan Grand Ropeway	Natural Resources	Physiography
2014-2015	70674409	2015-05-13	5	2015	Erhai Boat Tour	Humanistic Resources	Human Activities
2014-2015	114975952	2015-04-30	4	2015	Shenmatan Grand Ropeway	Natural Resources	Physiography
2014-2015	70674455	2015-03-04	3	2015	Erhai Boat Tour	Humanistic Resources	Human Activities
2014-2015	114974355	2015-04-28	4	2015	Shenmatan Grand Ropeway	Natural Resources	Physiography
2014-2015	66694333	2015-11-20	11	2015	Butterfly Spring	Humanistic Resources	Historic gardens
2014-2015	70674458	2015-02-25	2	2015	Erhai Boat Tour	Humanistic Resources	Human Activities
2014-2015	53125167	2015-07-22	7	2015	Butterfly Spring	Humanistic Resources	Historic gardens
2014-2015	115163076	2015-08-18	8	2015	Shenmatan Grand Ropeway	Natural Resources	Physiography
2014-2015	10528288	2014-08-10	8	2014	Erhai Boat Tour	Humanistic Resources	Human Activities
2014-2015	58523217	2015-09-28	9	2015	Shongsheng Temple Three Pagodas Cultural Tourism Zone	Humanistic Resources	Religious sites
2014-2015	115219432	2015-08-09	8	2015	Shenmatan Grand Ropeway	Natural Resources	Physiography
2014-2015	115045315	2015-06-23	6	2015	Butterfly Spring	Humanistic Resources	Historic gardens
2014-2015	11160955	2014-10-18	10	2014	Shuanglang	Humanistic Resources	Rural landscape
2014-2015	115208368	2015-08-05	8	2015	Shenmatan Grand Ropeway	Natural Resources	Physiography
2014-2015	115472985	2015-10-16	10	2015	Nanzhao Island	Humanistic Resources	Historic gardens
2014-2015	114990416	2015-05-05	5	2015	Butterfly Spring	Humanistic Resources	Historic gardens
2014-2015	115193060	2015-08-01	8	2015	Shenmatan Grand Ropeway	Natural Resources	Physiography
2014-2015	115381202	2015-09-25	9	2015	Nanzhao Island	Humanistic Resources	Historic gardens
2014-2015	13712518	2015-03-22	3	2015	Butterfly Spring	Humanistic Resources	Historic gardens
2014-2015	115205829	2015-08-04	8	2015	Tianlong Eight Film City	Humanistic Resources	Theme park
2014-2015	115065307	2015-07-14	7	2015	Shenmatan Grand Ropeway	Natural Resources	Physiography
2014-2015	11593615	2014-12-01	12	2014	Butterfly Spring	Humanistic Resources	Historic gardens
2014-2015	115292527	2015-08-29	8	2015	Nanzhao Island	Humanistic Resources	Historic gardens
2014-2015	58257308	2015-09-11	9	2015	Shuanglang	Humanistic Resources	Rural landscape
2014-2015	115110461	2015-07-19	7	2015	Tianlong Eight Film City	Humanistic Resources	Theme park
2014-2015	115067268	2015-07-14	7	2015	Shenmatan Grand Ropeway	Natural Resources	Physiography
2014-2015	115149135	2015-08-15	8	2015	Nanzhao Island	Humanistic Resources	Historic gardens
2014-2015	115052916	2015-07-04	7	2015	Shenmatan Grand Ropeway	Natural Resources	Physiography
2014-2015	58243602	2015-09-10	9	2015	Shuanglang	Humanistic Resources	Rural landscape
2014-2015	115073810	2015-07-08	7	2015	Nanzhao Island	Humanistic Resources	Historic gardens
2014-2015	11101145	2014-10-11	10	2014	Erhai Boat Tour	Humanistic Resources	Human Activities
2014-2015	115011845	2015-05-17	5	2015	Shenmatan Grand Ropeway	Natural Resources	Physiography
2014-2015	115056985	2015-06-29	6	2015	Nanzhao Island	Humanistic Resources	Historic gardens
2014-2015	115157461	2015-06-26	6	2015	Nanzhao Island	Humanistic Resources	Historic gardens
2014-2015	114676010	2014-10-09	10	2014	Nanzhao Island	Humanistic Resources	Historic gardens
2014-2015	12475576	2015-01-06	1	2015	Shuanglang	Humanistic Resources	Rural landscape
2014-2015	10819959	2014-09-11	9	2014	Jizu Mountain	Humanistic Resources	Religious sites
2014-2015	15733597	2015-05-03	5	2015	Shuanglang	Humanistic Resources	Rural landscape
2014-2015	115505928	2015-10-25	10	2015	Nanzhao Island	Humanistic Resources	Historic gardens
2014-2015	115140828	2015-08-13	8	2015	Tianlong Eight Film City	Humanistic Resources	Theme park
2014-2015	115397587	2015-10-01	10	2015	Nanzhao Island	Humanistic Resources	Historic gardens
2014-2015	115077459	2015-07-13	7	2015	Nanzhao Island	Humanistic Resources	Historic gardens
2014-2015	11291861	2014-11-02	11	2014	Tianlong Eight Film City	Humanistic Resources	Theme park
2014-2015	115046743	2015-06-14	6	2015	Nanzhao Island	Humanistic Resources	Historic gardens
2014-2015	11514000	2014-11-24	11	2014	Nanzhao Island	Humanistic Resources	Historic gardens
2014-2015	115072780	2015-07-07	7	2015	Butterfly Spring	Humanistic Resources	Historic gardens
2014-2015	5162197	2014-06-06	6	2014	Shuanglang	Humanistic Resources	Rural landscape
2014-2015	115493617	2015-10-20	10	2015	Nanzhao Island	Humanistic Resources	Historic gardens
2014-2015	115311946	2015-09-03	9	2015	Nanzhao Island	Humanistic Resources	Historic gardens
2014-2015	115338246	2015-09-09	9	2015	Shenmatan Grand Ropeway	Natural Resources	Physiography
2014-2015	115184218	2015-07-29	7	2015	Nanzhao Island	Humanistic Resources	Historic gardens
2014-2015	115164484	2015-06-27	6	2015	Nanzhao Island	Humanistic Resources	Historic gardens
2014-2015	115167098	2015-07-16	7	2015	Tianlong Eight Film City	Humanistic Resources	Theme park
2014-2015	114958889	2015-04-17	4	2015	Nanzhao Island	Humanistic Resources	Historic gardens
2014-2015	115164471	2015-06-27	6	2015	Tianlong Eight Film City	Humanistic Resources	Theme park
2014-2015	66711181	2015-11-22	11	2015	CangShan Mountain	Natural Resources	Physiography
2014-2015	114857986	2015-03-13	3	2015	Nanzhao Island	Humanistic Resources	Historic gardens
2014-2015	58548290	2015-09-30	9	2015	CangShan Mountain	Natural Resources	Physiography
2014-2015	13183294	2015-02-04	2	2015	CangShan Mountain	Natural Resources	Physiography
2014-2015	11608163	2014-12-03	12	2014	CangShan Mountain	Natural Resources	Physiography
2014-2015	10700594	2014-08-21	8	2014	Shuanglang	Humanistic Resources	Rural landscape
2014-2015	58505368	2015-09-26	9	2015	Erhai Boat Tour	Humanistic Resources	Human Activities
2014-2015	115087161	2015-06-16	6	2015	Butterfly Spring	Humanistic Resources	Historic gardens
2014-2015	59611249	2015-10-23	10	2015	Tianlong Eight Film City	Humanistic Resources	Theme park
2014-2015	115141345	2015-08-14	8	2015	Tianlong Eight Film City	Humanistic Resources	Theme park
2014-2015	68962406	2015-12-28	12	2015	Dali Old Town	Humanistic Resources	Historic sites
2014-2015	115173815	2015-07-24	7	2015	Tianlong Eight Film City	Humanistic Resources	Theme park
2014-2015	68951667	2015-12-28	12	2015	Dali Old Town	Humanistic Resources	Historic sites
2014-2015	58505620	2015-09-26	9	2015	Shuanglang	Humanistic Resources	Rural landscape
2014-2015	114949964	2015-04-17	4	2015	Tianlong Eight Film City	Humanistic Resources	Theme park
2014-2015	58102836	2015-09-03	9	2015	Butterfly Spring	Humanistic Resources	Historic gardens
2014-2015	66242044	2015-11-18	11	2015	Dali Old Town	Humanistic Resources	Historic sites
2014-2015	13850194	2015-04-06	4	2015	Shuanglang	Humanistic Resources	Rural landscape
2014-2015	53173781	2015-07-28	7	2015	Butterfly Spring	Humanistic Resources	Historic gardens
2014-2015	57914108	2015-08-20	8	2015	Dali Old Town	Humanistic Resources	Historic sites
2014-2015	11248949	2014-10-28	10	2014	Shuanglang	Humanistic Resources	Rural landscape
2014-2015	57722833	2015-08-08	8	2015	Dali Old Town	Humanistic Resources	Historic sites
2014-2015	115505874	2015-10-25	10	2015	Nanzhao Island	Humanistic Resources	Historic gardens
2014-2015	115560692	2015-11-24	11	2015	Shenmatan Grand Ropeway	Natural Resources	Physiography
2014-2015	12997300	2015-01-23	1	2015	Dali Old Town	Humanistic Resources	Historic sites
2014-2015	115257187	2015-08-24	8	2015	Shenmatan Grand Ropeway	Natural Resources	Physiography
2014-2015	115312950	2015-09-03	9	2015	Nanzhao Island	Humanistic Resources	Historic gardens
2014-2015	115255679	2015-08-23	8	2015	Shenmatan Grand Ropeway	Natural Resources	Physiography
2014-2015	115298316	2015-08-31	8	2015	Nanzhao Island	Humanistic Resources	Historic gardens
2014-2015	115269446	2015-08-25	8	2015	Nanzhao Island	Humanistic Resources	Historic gardens
2014-2015	115200618	2015-08-03	8	2015	Shenmatan Grand Ropeway	Natural Resources	Physiography
2014-2015	115209236	2015-08-05	8	2015	Nanzhao Island	Humanistic Resources	Historic gardens
2014-2015	115171780	2015-07-23	7	2015	Shenmatan Grand Ropeway	Natural Resources	Physiography
2014-2015	59892552	2015-11-09	11	2015	Shuanglang	Humanistic Resources	Rural landscape
2014-2015	115095435	2015-07-19	7	2015	Nanzhao Island	Humanistic Resources	Historic gardens
2014-2015	115063046	2015-07-05	7	2015	Shenmatan Grand Ropeway	Natural Resources	Physiography
2014-2015	58169317	2015-09-07	9	2015	Shuanglang	Humanistic Resources	Rural landscape
2014-2015	115059324	2015-07-03	7	2015	Nanzhao Island	Humanistic Resources	Historic gardens
2014-2015	115152835	2015-06-28	6	2015	Shenmatan Grand Ropeway	Natural Resources	Physiography
2014-2015	115170413	2015-07-18	7	2015	Tianlong Eight Film City	Humanistic Resources	Theme park
2014-2015	115087253	2015-06-16	6	2015	Shenmatan Grand Ropeway	Natural Resources	Physiography
2014-2015	115037233	2015-06-20	6	2015	Nanzhao Island	Humanistic Resources	Historic gardens
2014-2015	114901480	2015-04-11	4	2015	Tianlong Eight Film City	Humanistic Resources	Theme park
2014-2015	115031457	2015-06-06	6	2015	Shenmatan Grand Ropeway	Natural Resources	Physiography
2014-2015	115015905	2015-05-20	5	2015	Nanzhao Island	Humanistic Resources	Historic gardens
2014-2015	114949872	2015-05-10	5	2015	Nanzhao Island	Humanistic Resources	Historic gardens
2014-2015	11525646	2014-11-25	11	2014	Tianlong Eight Film City	Humanistic Resources	Theme park
2014-2015	5970107	2014-07-21	7	2014	Tianlong Eight Film City	Humanistic Resources	Theme park
2014-2015	5216156	2014-06-19	6	2014	Erhai Boat Tour	Humanistic Resources	Human Activities
2014-2015	10725047	2014-06-06	6	2014	Nanzhao Island	Humanistic Resources	Historic gardens
2014-2015	5076531	2014-05-14	5	2014	Tianlong Eight Film City	Humanistic Resources	Theme park
2014-2015	58215075	2015-09-08	9	2015	Shuanglang	Humanistic Resources	Rural landscape
2014-2015	13445476	2015-02-21	2	2015	Shuanglang	Humanistic Resources	Rural landscape
2014-2015	6622159	2014-08-01	8	2014	Shuanglang	Humanistic Resources	Rural landscape
2014-2015	115544049	2015-11-13	11	2015	Shenmatan Grand Ropeway	Natural Resources	Physiography
2014-2015	10697923	2014-08-20	8	2014	Butterfly Spring	Humanistic Resources	Historic gardens
2014-2015	115488360	2015-10-18	10	2015	Shenmatan Grand Ropeway	Natural Resources	Physiography
2014-2015	10726281	2014-06-19	6	2014	Butterfly Spring	Humanistic Resources	Historic gardens
2014-2015	115359861	2015-09-16	9	2015	Shenmatan Grand Ropeway	Natural Resources	Physiography
2014-2015	115521295	2015-11-03	11	2015	Nanzhao Island	Humanistic Resources	Historic gardens
2014-2015	115144362	2015-08-14	8	2015	Shenmatan Grand Ropeway	Natural Resources	Physiography
2014-2015	115319002	2015-09-13	9	2015	Nanzhao Island	Humanistic Resources	Historic gardens
2014-2015	115140571	2015-08-13	8	2015	Shenmatan Grand Ropeway	Natural Resources	Physiography
2014-2015	14878085	2015-05-01	5	2015	Tianlong Eight Film City	Humanistic Resources	Theme park
2014-2015	114897525	2015-04-15	4	2015	Shenmatan Grand Ropeway	Natural Resources	Physiography
2014-2015	115265390	2015-08-24	8	2015	Nanzhao Island	Humanistic Resources	Historic gardens
2014-2015	5124258	2014-05-29	5	2014	Shenmatan Grand Ropeway	Natural Resources	Physiography
2014-2015	5932326	2014-07-13	7	2014	Tianlong Eight Film City	Humanistic Resources	Theme park
2014-2015	115119955	2015-06-24	6	2015	Nanzhao Island	Humanistic Resources	Historic gardens
2014-2015	115043746	2015-06-13	6	2015	Nanzhao Island	Humanistic Resources	Historic gardens
2014-2015	115002293	2015-05-30	5	2015	Nanzhao Island	Humanistic Resources	Historic gardens
2014-2015	114778365	2014-11-27	11	2014	Nanzhao Island	Humanistic Resources	Historic gardens
2014-2015	12081409	2014-12-22	12	2014	Jizu Mountain	Humanistic Resources	Religious sites
2014-2015	59872998	2015-11-08	11	2015	Shuanglang	Humanistic Resources	Rural landscape
2014-2015	5122401	2014-05-29	5	2014	Erhai Boat Tour	Humanistic Resources	Human Activities
2014-2015	57926027	2015-08-21	8	2015	Shuanglang	Humanistic Resources	Rural landscape
2014-2015	11553980	2014-11-28	11	2014	Jizu Mountain	Humanistic Resources	Religious sites
2014-2015	11365162	2014-11-10	11	2014	Shuanglang	Humanistic Resources	Rural landscape
2014-2015	11512571	2014-11-24	11	2014	Jizu Mountain	Humanistic Resources	Religious sites
2014-2015	58237636	2015-09-09	9	2015	Tianlong Eight Film City	Humanistic Resources	Theme park
2014-2015	11366499	2014-11-10	11	2014	Jizu Mountain	Humanistic Resources	Religious sites
2014-2015	115562011	2015-11-25	11	2015	Nanzhao Island	Humanistic Resources	Historic gardens
2014-2015	57875734	2015-08-17	8	2015	Shuanglang	Humanistic Resources	Rural landscape
2014-2015	115548376	2015-11-16	11	2015	Nanzhao Island	Humanistic Resources	Historic gardens
2014-2015	57662783	2015-08-07	8	2015	Shuanglang	Humanistic Resources	Rural landscape
2014-2015	115536389	2015-11-08	11	2015	Nanzhao Island	Humanistic Resources	Historic gardens
2014-2015	115099094	2015-07-20	7	2015	Nanzhao Island	Humanistic Resources	Historic gardens
2014-2015	11406856	2014-11-14	11	2014	Jizu Mountain	Humanistic Resources	Religious sites
2014-2015	10730489	2014-08-26	8	2014	Erhai Boat Tour	Humanistic Resources	Human Activities
2014-2015	115062366	2015-07-03	7	2015	Nanzhao Island	Humanistic Resources	Historic gardens
2014-2015	115020465	2015-05-25	5	2015	Nanzhao Island	Humanistic Resources	Historic gardens
2014-2015	11144631	2014-10-16	10	2014	Jizu Mountain	Humanistic Resources	Religious sites
2014-2015	114860926	2015-03-14	3	2015	Nanzhao Island	Humanistic Resources	Historic gardens
2014-2015	14038912	2015-04-23	4	2015	Butterfly Spring	Humanistic Resources	Historic gardens
2014-2015	11026573	2014-10-05	10	2014	Jizu Mountain	Humanistic Resources	Religious sites
2014-2015	115357350	2015-09-15	9	2015	Shenmatan Grand Ropeway	Natural Resources	Physiography
2014-2015	11553972	2014-11-28	11	2014	Tianlong Eight Film City	Humanistic Resources	Theme park
2014-2015	115293011	2015-08-29	8	2015	Shenmatan Grand Ropeway	Natural Resources	Physiography
2014-2015	115283770	2015-08-28	8	2015	Shenmatan Grand Ropeway	Natural Resources	Physiography
2014-2015	57571040	2015-08-01	8	2015	CangShan Mountain	Natural Resources	Physiography
2014-2015	115072759	2015-07-07	7	2015	Shenmatan Grand Ropeway	Natural Resources	Physiography
2014-2015	115141917	2015-08-14	8	2015	Jizu Mountain	Humanistic Resources	Religious sites
2014-2015	115029180	2015-06-08	6	2015	Shenmatan Grand Ropeway	Natural Resources	Physiography
2014-2015	59080552	2015-10-23	10	2015	Butterfly Spring	Humanistic Resources	Historic gardens
2014-2015	53144779	2015-07-24	7	2015	Shuanglang	Humanistic Resources	Rural landscape
2014-2015	115176352	2015-07-25	7	2015	Jizu Mountain	Humanistic Resources	Religious sites
2014-2015	114942937	2015-04-04	4	2015	Shenmatan Grand Ropeway	Natural Resources	Physiography
2014-2015	15811884	2015-05-10	5	2015	Shuanglang	Humanistic Resources	Rural landscape
2014-2015	114789020	2014-12-10	12	2014	Shenmatan Grand Ropeway	Natural Resources	Physiography
2014-2015	114903237	2015-04-10	4	2015	Jizu Mountain	Humanistic Resources	Religious sites
2014-2015	114757705	2014-11-02	11	2014	Shenmatan Grand Ropeway	Natural Resources	Physiography
2014-2015	13332352	2015-02-12	2	2015	Shuanglang	Humanistic Resources	Rural landscape
2014-2015	11593383	2014-12-01	12	2014	Shuanglang	Humanistic Resources	Rural landscape
2014-2015	11041495	2014-10-06	10	2014	Erhai Boat Tour	Humanistic Resources	Human Activities
2014-2015	67696016	2015-12-03	12	2015	Butterfly Spring	Humanistic Resources	Historic gardens
2014-2015	11455861	2014-11-19	11	2014	Shuanglang	Humanistic Resources	Rural landscape
2014-2015	11611163	2014-12-03	12	2014	Tianlong Eight Film City	Humanistic Resources	Theme park
2014-2015	115540219	2015-11-11	11	2015	Nanzhao Island	Humanistic Resources	Historic gardens
2014-2015	115437621	2015-10-08	10	2015	Nanzhao Island	Humanistic Resources	Historic gardens
2014-2015	67131926	2015-11-27	11	2015	Dali Old Town	Humanistic Resources	Historic sites
2014-2015	68166104	2015-12-10	12	2015	Shuanglang	Humanistic Resources	Rural landscape
2014-2015	115355717	2015-09-15	9	2015	Nanzhao Island	Humanistic Resources	Historic gardens
2014-2015	115205572	2015-08-04	8	2015	Nanzhao Island	Humanistic Resources	Historic gardens
2014-2015	115098261	2015-07-21	7	2015	Nanzhao Island	Humanistic Resources	Historic gardens
2014-2015	115206216	2015-08-04	8	2015	Shenmatan Grand Ropeway	Natural Resources	Physiography
2014-2015	11594030	2014-12-01	12	2014	Butterfly Spring	Humanistic Resources	Historic gardens
2014-2015	115037031	2015-06-09	6	2015	Nanzhao Island	Humanistic Resources	Historic gardens
2014-2015	115197240	2015-08-02	8	2015	Shenmatan Grand Ropeway	Natural Resources	Physiography
2014-2015	11594057	2014-12-01	12	2014	Nanzhao Island	Humanistic Resources	Historic gardens
2014-2015	115177720	2015-07-28	7	2015	Jizu Mountain	Humanistic Resources	Religious sites
2014-2015	5124361	2014-05-29	5	2014	Nanzhao Island	Humanistic Resources	Historic gardens
2014-2015	115109860	2015-07-19	7	2015	Tianlong Eight Film City	Humanistic Resources	Theme park
2014-2015	14066950	2015-04-26	4	2015	Shuanglang	Humanistic Resources	Rural landscape
2014-2015	115306266	2015-09-02	9	2015	Jizu Mountain	Humanistic Resources	Religious sites
2014-2015	13792468	2015-03-31	3	2015	Tianlong Eight Film City	Humanistic Resources	Theme park
2014-2015	12521724	2015-01-09	1	2015	Dali Old Town	Humanistic Resources	Historic sites
2014-2015	114932531	2015-05-02	5	2015	Jizu Mountain	Humanistic Resources	Religious sites
2014-2015	114933197	2015-04-30	4	2015	Jizu Mountain	Humanistic Resources	Religious sites
2014-2015	11611209	2014-12-03	12	2014	Jizu Mountain	Humanistic Resources	Religious sites
2014-2015	4626500	2014-05-09	5	2014	Erhai Boat Tour	Humanistic Resources	Human Activities
2014-2015	58999855	2015-10-23	10	2015	Tianlong Eight Film City	Humanistic Resources	Theme park
2014-2015	11488502	2014-11-22	11	2014	Butterfly Spring	Humanistic Resources	Historic gardens
2014-2015	11493813	2014-11-23	11	2014	Tianlong Eight Film City	Humanistic Resources	Theme park
2014-2015	12847836	2015-01-17	1	2015	Jizu Mountain	Humanistic Resources	Religious sites
2014-2015	11413977	2014-11-15	11	2014	Jizu Mountain	Humanistic Resources	Religious sites
2014-2015	66699109	2015-11-20	11	2015	Shuanglang	Humanistic Resources	Rural landscape
2014-2015	11970151	2014-12-16	12	2014	Shuanglang	Humanistic Resources	Rural landscape
2014-2015	115535647	2015-11-08	11	2015	Nanzhao Island	Humanistic Resources	Historic gardens
2014-2015	115382517	2015-09-26	9	2015	Nanzhao Island	Humanistic Resources	Historic gardens
2014-2015	115210507	2015-08-06	8	2015	Nanzhao Island	Humanistic Resources	Historic gardens
2014-2015	57622147	2015-08-05	8	2015	Nanzhao Island	Humanistic Resources	Historic gardens
2014-2015	115186295	2015-07-31	7	2015	Nanzhao Island	Humanistic Resources	Historic gardens
2014-2015	115052911	2015-07-04	7	2015	Nanzhao Island	Humanistic Resources	Historic gardens
2014-2015	58081205	2015-09-01	9	2015	Butterfly Spring	Humanistic Resources	Historic gardens
2014-2015	11306718	2014-11-03	11	2014	Jizu Mountain	Humanistic Resources	Religious sites
2014-2015	59861705	2015-11-07	11	2015	Shuanglang	Humanistic Resources	Rural landscape
2014-2015	115375010	2015-09-22	9	2015	Nanzhao Island	Humanistic Resources	Historic gardens
2014-2015	115374946	2015-09-22	9	2015	Nanzhao Island	Humanistic Resources	Historic gardens
2014-2015	115272215	2015-08-27	8	2015	Nanzhao Island	Humanistic Resources	Historic gardens
2014-2015	10566419	2014-08-18	8	2014	Jizu Mountain	Humanistic Resources	Religious sites
2014-2015	57874135	2015-08-17	8	2015	Nanzhao Island	Humanistic Resources	Historic gardens
2014-2015	115138153	2015-08-13	8	2015	Nanzhao Island	Humanistic Resources	Historic gardens
2014-2015	115097130	2015-07-21	7	2015	Nanzhao Island	Humanistic Resources	Historic gardens
2014-2015	115067274	2015-07-14	7	2015	Nanzhao Island	Humanistic Resources	Historic gardens
2014-2015	115082451	2015-07-12	7	2015	Nanzhao Island	Humanistic Resources	Historic gardens
2014-2015	70674393	2015-07-31	7	2015	Erhai Boat Tour	Humanistic Resources	Human Activities
2014-2015	70674394	2015-07-27	7	2015	Erhai Boat Tour	Humanistic Resources	Human Activities
2014-2015	115075818	2015-07-09	7	2015	Nanzhao Island	Humanistic Resources	Historic gardens
2014-2015	5092033	2014-05-21	5	2014	Erhai Boat Tour	Humanistic Resources	Human Activities
2014-2015	115047159	2015-06-30	6	2015	Nanzhao Island	Humanistic Resources	Historic gardens
2014-2015	115164668	2015-06-27	6	2015	Nanzhao Island	Humanistic Resources	Historic gardens
2014-2015	59799271	2015-11-03	11	2015	Shuanglang	Humanistic Resources	Rural landscape
2014-2015	115034185	2015-06-09	6	2015	Nanzhao Island	Humanistic Resources	Historic gardens
2014-2015	15854048	2015-05-15	5	2015	Nanzhao Island	Humanistic Resources	Historic gardens
2014-2015	114940759	2015-05-07	5	2015	Nanzhao Island	Humanistic Resources	Historic gardens
2014-2015	114880199	2015-03-23	3	2015	Nanzhao Island	Humanistic Resources	Historic gardens
2014-2015	13874272	2015-04-08	4	2015	CangShan Mountain	Natural Resources	Physiography
2014-2015	114855129	2015-03-12	3	2015	Nanzhao Island	Humanistic Resources	Historic gardens
2014-2015	59961356	2015-11-12	11	2015	Shuanglang	Humanistic Resources	Rural landscape
2014-2015	58566689	2015-10-01	10	2015	Shuanglang	Humanistic Resources	Rural landscape
2014-2015	68970187	2015-12-29	12	2015	Butterfly Spring	Humanistic Resources	Historic gardens
2014-2015	58469814	2015-09-23	9	2015	Butterfly Spring	Humanistic Resources	Historic gardens
2014-2015	13700749	2015-03-20	3	2015	Butterfly Spring	Humanistic Resources	Historic gardens
2014-2015	68249252	2015-12-13	12	2015	Shuanglang	Humanistic Resources	Rural landscape
2014-2015	57934318	2015-08-22	8	2015	Erhai Boat Tour	Humanistic Resources	Human Activities
2014-2015	58562084	2015-10-01	10	2015	Shuanglang	Humanistic Resources	Rural landscape
2014-2015	58321818	2015-09-16	9	2015	Shuanglang	Humanistic Resources	Rural landscape
2014-2015	115554772	2015-11-20	11	2015	Shenmatan Grand Ropeway	Natural Resources	Physiography
2014-2015	13863943	2015-04-07	4	2015	Shenmatan Grand Ropeway	Natural Resources	Physiography
2014-2015	115548917	2015-11-16	11	2015	Nanzhao Island	Humanistic Resources	Historic gardens
2014-2015	68963115	2015-12-29	12	2015	CangShan Mountain	Natural Resources	Physiography
2014-2015	115511009	2015-10-27	10	2015	Nanzhao Island	Humanistic Resources	Historic gardens
2014-2015	12467214	2015-01-04	1	2015	CangShan Mountain	Natural Resources	Physiography
2014-2015	115470660	2015-10-15	10	2015	Nanzhao Island	Humanistic Resources	Historic gardens
2014-2015	115315084	2015-09-04	9	2015	Nanzhao Island	Humanistic Resources	Historic gardens
2014-2015	57581370	2015-08-03	8	2015	Tianlong Eight Film City	Humanistic Resources	Theme park
2014-2015	115128789	2015-08-11	8	2015	Nanzhao Island	Humanistic Resources	Historic gardens
2014-2015	67209079	2015-11-27	11	2015	Dali Old Town	Humanistic Resources	Historic sites
2014-2015	115098599	2015-07-20	7	2015	Nanzhao Island	Humanistic Resources	Historic gardens
2014-2015	58297284	2015-09-14	9	2015	Dali Old Town	Humanistic Resources	Historic sites
2014-2015	115087256	2015-06-16	6	2015	Nanzhao Island	Humanistic Resources	Historic gardens
2014-2015	15997221	2015-05-31	5	2015	Dali Old Town	Humanistic Resources	Historic sites
2014-2015	114998360	2015-06-04	6	2015	Nanzhao Island	Humanistic Resources	Historic gardens
2014-2015	115021015	2015-05-27	5	2015	Nanzhao Island	Humanistic Resources	Historic gardens
2014-2015	11424257	2014-11-16	11	2014	Shenmatan Grand Ropeway	Natural Resources	Physiography
2014-2015	11632381	2014-12-04	12	2014	Erhai Boat Tour	Humanistic Resources	Human Activities
2014-2015	59703105	2015-10-30	10	2015	Dali Old Town	Humanistic Resources	Historic sites
2014-2015	5947678	2014-07-17	7	2014	Erhai Boat Tour	Humanistic Resources	Human Activities
2014-2015	115284993	2015-08-16	8	2015	Tianlong Eight Film City	Humanistic Resources	Theme park
2014-2015	15857722	2015-05-16	5	2015	Dali Old Town	Humanistic Resources	Historic sites
2014-2015	58715421	2015-10-11	10	2015	Dali Old Town	Humanistic Resources	Historic sites
2014-2015	53167265	2015-07-27	7	2015	Shuanglang	Humanistic Resources	Rural landscape
2014-2015	52869907	2015-07-14	7	2015	Dali Old Town	Humanistic Resources	Historic sites
2014-2015	52703446	2015-06-19	6	2015	Shuanglang	Humanistic Resources	Rural landscape
2014-2015	13365452	2015-02-14	2	2015	Jizu Mountain	Humanistic Resources	Religious sites
2014-2015	115475472	2015-10-16	10	2015	Nanzhao Island	Humanistic Resources	Historic gardens
2014-2015	115411036	2015-10-04	10	2015	Nanzhao Island	Humanistic Resources	Historic gardens
2014-2015	115380345	2015-09-24	9	2015	Nanzhao Island	Humanistic Resources	Historic gardens
2014-2015	115375009	2015-09-22	9	2015	Nanzhao Island	Humanistic Resources	Historic gardens
2014-2015	58543658	2015-09-30	9	2015	Shuanglang	Humanistic Resources	Rural landscape
2014-2015	114892597	2015-04-11	4	2015	Jizu Mountain	Humanistic Resources	Religious sites
2014-2015	15993761	2015-05-30	5	2015	Shuanglang	Humanistic Resources	Rural landscape
2014-2015	115348248	2015-09-13	9	2015	Nanzhao Island	Humanistic Resources	Historic gardens
2014-2015	115325270	2015-09-06	9	2015	Nanzhao Island	Humanistic Resources	Historic gardens
2014-2015	115275614	2015-08-26	8	2015	Nanzhao Island	Humanistic Resources	Historic gardens
2014-2015	115238158	2015-08-20	8	2015	Nanzhao Island	Humanistic Resources	Historic gardens
2014-2015	11573894	2014-11-30	11	2014	Shuanglang	Humanistic Resources	Rural landscape
2014-2015	15772419	2015-05-06	5	2015	Dali Old Town	Humanistic Resources	Historic sites
2014-2015	115204559	2015-08-04	8	2015	Nanzhao Island	Humanistic Resources	Historic gardens
2014-2015	115202465	2015-08-03	8	2015	Nanzhao Island	Humanistic Resources	Historic gardens
2014-2015	11348787	2014-11-08	11	2014	Shenmatan Grand Ropeway	Natural Resources	Physiography
2014-2015	115117298	2015-07-26	7	2015	Nanzhao Island	Humanistic Resources	Historic gardens
2014-2015	115105325	2015-07-23	7	2015	Nanzhao Island	Humanistic Resources	Historic gardens
2014-2015	115054152	2015-07-05	7	2015	Nanzhao Island	Humanistic Resources	Historic gardens
2014-2015	57923403	2015-08-21	8	2015	Shuanglang	Humanistic Resources	Rural landscape
2014-2015	115047802	2015-06-30	6	2015	Nanzhao Island	Humanistic Resources	Historic gardens
2014-2015	13977767	2015-04-17	4	2015	Shuanglang	Humanistic Resources	Rural landscape
2014-2015	52762722	2015-06-29	6	2015	Nanzhao Island	Humanistic Resources	Historic gardens
2014-2015	115120770	2015-06-25	6	2015	Nanzhao Island	Humanistic Resources	Historic gardens
2014-2015	115114306	2015-06-23	6	2015	Nanzhao Island	Humanistic Resources	Historic gardens
2014-2015	115035490	2015-06-07	6	2015	Nanzhao Island	Humanistic Resources	Historic gardens
2014-2015	115034113	2015-06-04	6	2015	Nanzhao Island	Humanistic Resources	Historic gardens
2014-2015	53159008	2015-07-27	7	2015	Dali Old Town	Humanistic Resources	Historic sites
2014-2015	115022028	2015-05-26	5	2015	Nanzhao Island	Humanistic Resources	Historic gardens
2014-2015	13790775	2015-03-31	3	2015	Dali Old Town	Humanistic Resources	Historic sites
2014-2015	115021550	2015-05-23	5	2015	Nanzhao Island	Humanistic Resources	Historic gardens
2014-2015	115099144	2015-07-20	7	2015	Butterfly Spring	Humanistic Resources	Historic gardens
2014-2015	68238656	2015-12-12	12	2015	Shuanglang	Humanistic Resources	Rural landscape
2014-2015	15834982	2015-05-13	5	2015	Nanzhao Island	Humanistic Resources	Historic gardens
2014-2015	59614390	2015-10-24	10	2015	Dali Old Town	Humanistic Resources	Historic sites
2014-2015	114975165	2015-04-29	4	2015	Nanzhao Island	Humanistic Resources	Historic gardens
2014-2015	68321341	2015-12-18	12	2015	Butterfly Spring	Humanistic Resources	Historic gardens
2014-2015	114881042	2015-03-24	3	2015	Nanzhao Island	Humanistic Resources	Historic gardens
2014-2015	57718246	2015-08-08	8	2015	Butterfly Spring	Humanistic Resources	Historic gardens
2014-2015	12071708	2014-12-22	12	2014	Nanzhao Island	Humanistic Resources	Historic gardens
2014-2015	11211437	2014-10-23	10	2014	Nanzhao Island	Humanistic Resources	Historic gardens
2014-2015	114928479	2015-05-04	5	2015	Shenmatan Grand Ropeway	Natural Resources	Physiography
2014-2015	68937446	2015-12-27	12	2015	Shuanglang	Humanistic Resources	Rural landscape
2014-2015	10751081	2014-08-29	8	2014	Shuanglang	Humanistic Resources	Rural landscape
2014-2015	13061497	2014-11-08	11	2014	Butterfly Spring	Humanistic Resources	Historic gardens
2014-2015	11464125	2014-11-20	11	2014	Tianlong Eight Film City	Humanistic Resources	Theme park
2014-2015	13769554	2015-03-28	3	2015	Dali Old Town	Humanistic Resources	Historic sites
2014-2015	58705107	2015-10-10	10	2015	Dali Old Town	Humanistic Resources	Historic sites
2014-2015	68376252	2015-12-23	12	2015	Shuanglang	Humanistic Resources	Rural landscape
2014-2015	52834442	2015-07-09	7	2015	Shuanglang	Humanistic Resources	Rural landscape
2014-2015	52719080	2015-06-22	6	2015	Butterfly Spring	Humanistic Resources	Historic gardens
2014-2015	58807105	2015-10-16	10	2015	Shuanglang	Humanistic Resources	Rural landscape
2014-2015	5434823	2014-07-06	7	2014	Shenmatan Grand Ropeway	Natural Resources	Physiography
2014-2015	58538592	2015-09-29	9	2015	Shuanglang	Humanistic Resources	Rural landscape
2014-2015	59812750	2015-11-04	11	2015	Dali Old Town	Humanistic Resources	Historic sites
2014-2015	15941435	2015-05-24	5	2015	Shuanglang	Humanistic Resources	Rural landscape
2014-2015	57661640	2015-08-06	8	2015	Butterfly Spring	Humanistic Resources	Historic gardens
2014-2015	115528487	2015-11-04	11	2015	Nanzhao Island	Humanistic Resources	Historic gardens
2014-2015	52836461	2015-07-09	7	2015	Butterfly Spring	Humanistic Resources	Historic gardens
2014-2015	115514468	2015-10-28	10	2015	Nanzhao Island	Humanistic Resources	Historic gardens
2014-2015	115510045	2015-10-26	10	2015	Nanzhao Island	Humanistic Resources	Historic gardens
2014-2015	66620650	2015-11-19	11	2015	Shuanglang	Humanistic Resources	Rural landscape
2014-2015	58440435	2015-09-21	9	2015	Nanzhao Island	Humanistic Resources	Historic gardens
2014-2015	115297746	2015-08-30	8	2015	Nanzhao Island	Humanistic Resources	Historic gardens
2014-2015	115269087	2015-08-25	8	2015	Nanzhao Island	Humanistic Resources	Historic gardens
2014-2015	52785058	2015-07-02	7	2015	Shuanglang	Humanistic Resources	Rural landscape
2014-2015	115260489	2015-08-24	8	2015	Nanzhao Island	Humanistic Resources	Historic gardens
2014-2015	6629824	2014-08-03	8	2014	Shuanglang	Humanistic Resources	Rural landscape
2014-2015	115258417	2015-08-23	8	2015	Nanzhao Island	Humanistic Resources	Historic gardens
2014-2015	57724692	2015-08-08	8	2015	Butterfly Spring	Humanistic Resources	Historic gardens
2014-2015	115142825	2015-08-14	8	2015	Nanzhao Island	Humanistic Resources	Historic gardens
2014-2015	115223964	2015-08-10	8	2015	Shenmatan Grand Ropeway	Natural Resources	Physiography
2014-2015	115214613	2015-08-08	8	2015	Nanzhao Island	Humanistic Resources	Historic gardens
2014-2015	115189193	2015-07-30	7	2015	Shenmatan Grand Ropeway	Natural Resources	Physiography
2014-2015	115080882	2015-07-11	7	2015	Butterfly Spring	Humanistic Resources	Historic gardens
2014-2015	115184072	2015-07-28	7	2015	Nanzhao Island	Humanistic Resources	Historic gardens
2014-2015	15840806	2015-05-14	5	2015	Butterfly Spring	Humanistic Resources	Historic gardens
2014-2015	115053882	2015-07-05	7	2015	Nanzhao Island	Humanistic Resources	Historic gardens
2014-2015	115048543	2015-07-01	7	2015	Nanzhao Island	Humanistic Resources	Historic gardens
2014-2015	115112094	2015-06-22	6	2015	Nanzhao Island	Humanistic Resources	Historic gardens
2014-2015	115033883	2015-06-14	6	2015	Nanzhao Island	Humanistic Resources	Historic gardens
2014-2015	58735082	2015-10-12	10	2015	Shuanglang	Humanistic Resources	Rural landscape
2014-2015	115003812	2015-06-04	6	2015	Nanzhao Island	Humanistic Resources	Historic gardens
2014-2015	58035789	2015-08-28	8	2015	Shuanglang	Humanistic Resources	Rural landscape
2014-2015	115017317	2015-05-21	5	2015	Nanzhao Island	Humanistic Resources	Historic gardens
2014-2015	14045425	2015-04-24	4	2015	Shuanglang	Humanistic Resources	Rural landscape
2014-2015	115010914	2015-05-18	5	2015	Nanzhao Island	Humanistic Resources	Historic gardens
2014-2015	114857582	2015-03-13	3	2015	Nanzhao Island	Humanistic Resources	Historic gardens
2014-2015	11748550	2014-12-08	12	2014	Shenmatan Grand Ropeway	Natural Resources	Physiography
2014-2015	68262259	2015-12-14	12	2015	Shuanglang	Humanistic Resources	Rural landscape
2014-2015	114591389	2014-08-22	8	2014	Nanzhao Island	Humanistic Resources	Historic gardens
2014-2015	58224888	2015-09-08	9	2015	Shuanglang	Humanistic Resources	Rural landscape
2014-2015	52944651	2015-07-19	7	2015	Shuanglang	Humanistic Resources	Rural landscape
2014-2015	11638397	2014-12-05	12	2014	Shuanglang	Humanistic Resources	Rural landscape
2014-2015	11588402	2014-12-01	12	2014	Shuanglang	Humanistic Resources	Rural landscape
2014-2015	115513545	2015-10-28	10	2015	Nanzhao Island	Humanistic Resources	Historic gardens
2014-2015	11769127	2014-05-19	5	2014	Shuanglang	Humanistic Resources	Rural landscape
2014-2015	115388353	2015-09-28	9	2015	Nanzhao Island	Humanistic Resources	Historic gardens
2014-2015	115158148	2015-08-17	8	2015	Nanzhao Island	Humanistic Resources	Historic gardens
2014-2015	52706866	2015-06-20	6	2015	Nanzhao Island	Humanistic Resources	Historic gardens
2014-2015	5308990	2014-06-30	6	2014	Erhai Boat Tour	Humanistic Resources	Human Activities
2014-2015	11483141	2014-11-21	11	2014	Shuanglang	Humanistic Resources	Rural landscape
2014-2015	59869878	2015-11-07	11	2015	Butterfly Spring	Humanistic Resources	Historic gardens
2014-2015	11247621	2014-10-28	10	2014	Shenmatan Grand Ropeway	Natural Resources	Physiography
2014-2015	58270927	2015-09-12	9	2015	Butterfly Spring	Humanistic Resources	Historic gardens
2014-2015	115094203	2015-07-20	7	2015	Tianlong Eight Film City	Humanistic Resources	Theme park
2014-2015	115144235	2015-08-14	8	2015	Butterfly Spring	Humanistic Resources	Historic gardens
2014-2015	11994225	2014-12-18	12	2014	Butterfly Spring	Humanistic Resources	Historic gardens
2014-2015	11423972	2014-11-16	11	2014	Butterfly Spring	Humanistic Resources	Historic gardens
2014-2015	10820073	2014-09-11	9	2014	Erhai Boat Tour	Humanistic Resources	Human Activities
2014-2015	11593718	2014-12-01	12	2014	Shuanglang	Humanistic Resources	Rural landscape
2014-2015	11366154	2014-11-10	11	2014	Butterfly Spring	Humanistic Resources	Historic gardens
2014-2015	59204073	2015-10-23	10	2015	CangShan Mountain	Natural Resources	Physiography
2014-2015	114984914	2015-05-24	5	2015	Tianlong Eight Film City	Humanistic Resources	Theme park
2014-2015	70674342	2015-10-21	10	2015	Erhai Boat Tour	Humanistic Resources	Human Activities
2014-2015	52874183	2015-07-15	7	2015	Shuanglang	Humanistic Resources	Rural landscape
2014-2015	10697961	2014-08-20	8	2014	Erhai Boat Tour	Humanistic Resources	Human Activities
2014-2015	68931472	2015-12-26	12	2015	Erhai	Natural Resources	Waters
2014-2015	60032764	2015-11-14	11	2015	Dali Old Town	Humanistic Resources	Historic sites
2014-2015	5232260	2014-06-24	6	2014	Erhai Boat Tour	Humanistic Resources	Human Activities
2014-2015	59968554	2015-11-13	11	2015	Dali Old Town	Humanistic Resources	Historic sites
2014-2015	5121514	2014-05-29	5	2014	Erhai Boat Tour	Humanistic Resources	Human Activities
2014-2015	68361626	2015-12-21	12	2015	Erhai	Natural Resources	Waters
2014-2015	59624353	2015-10-24	10	2015	Dali Old Town	Humanistic Resources	Historic sites
2014-2015	114989336	2015-05-26	5	2015	Tianlong Eight Film City	Humanistic Resources	Theme park
2014-2015	68235537	2015-12-12	12	2015	Erhai	Natural Resources	Waters
2014-2015	58579728	2015-10-03	10	2015	Dali Old Town	Humanistic Resources	Historic sites
2014-2015	67609465	2015-11-29	11	2015	Erhai	Natural Resources	Waters
2014-2015	114939201	2015-05-04	5	2015	Butterfly Spring	Humanistic Resources	Historic gardens
2014-2015	58365404	2015-09-19	9	2015	Dali Old Town	Humanistic Resources	Historic sites
2014-2015	58082427	2015-09-01	9	2015	Dali Old Town	Humanistic Resources	Historic sites
2014-2015	5186847	2014-06-13	6	2014	Butterfly Spring	Humanistic Resources	Historic gardens
2014-2015	58977250	2015-10-22	10	2015	Erhai	Natural Resources	Waters
2014-2015	53200027	2015-07-30	7	2015	Dali Old Town	Humanistic Resources	Historic sites
2014-2015	58900746	2015-10-20	10	2015	Erhai	Natural Resources	Waters
2014-2015	52821440	2015-07-07	7	2015	Dali Old Town	Humanistic Resources	Historic sites
2014-2015	58849162	2015-10-17	10	2015	Erhai	Natural Resources	Waters
2014-2015	115238046	2015-08-20	8	2015	Nanzhao Island	Humanistic Resources	Historic gardens
2014-2015	58665168	2015-10-08	10	2015	Erhai	Natural Resources	Waters
2014-2015	115176330	2015-07-25	7	2015	Nanzhao Island	Humanistic Resources	Historic gardens
2014-2015	11588477	2014-12-01	12	2014	Dali Old Town	Humanistic Resources	Historic sites
2014-2015	12057739	2014-12-21	12	2014	Shuanglang	Humanistic Resources	Rural landscape
2014-2015	58571221	2015-10-02	10	2015	Erhai	Natural Resources	Waters
2014-2015	5186262	2014-06-12	6	2014	Shuanglang	Humanistic Resources	Rural landscape
2014-2015	58254142	2015-09-10	9	2015	Erhai	Natural Resources	Waters
2014-2015	57789364	2015-08-13	8	2015	Erhai	Natural Resources	Waters
2014-2015	67609447	2015-11-29	11	2015	Dali Old Town	Humanistic Resources	Historic sites
2014-2015	15980360	2015-05-29	5	2015	Erhai	Natural Resources	Waters
2014-2015	4629767	2014-05-10	5	2014	Erhai Boat Tour	Humanistic Resources	Human Activities
2014-2015	13589547	2015-03-08	3	2015	Erhai	Natural Resources	Waters
2014-2015	68966541	2015-12-29	12	2015	Shuanglang	Humanistic Resources	Rural landscape
2014-2015	59798539	2015-11-03	11	2015	Shuanglang	Humanistic Resources	Rural landscape
2014-2015	115261228	2015-08-24	8	2015	Butterfly Spring	Humanistic Resources	Historic gardens
2014-2015	15854329	2015-05-15	5	2015	Shenmatan Grand Ropeway	Natural Resources	Physiography
2014-2015	114603159	2014-09-10	9	2014	Nanzhao Island	Humanistic Resources	Historic gardens
2014-2015	52849025	2015-07-11	7	2015	Erhai Boat Tour	Humanistic Resources	Human Activities
2014-2015	11302548	2014-11-03	11	2014	Tianlong Eight Film City	Humanistic Resources	Theme park
2014-2015	68242694	2015-12-13	12	2015	Shuanglang	Humanistic Resources	Rural landscape
2014-2015	115186983	2015-07-29	7	2015	Nanzhao Island	Humanistic Resources	Historic gardens
2014-2015	15857467	2015-05-16	5	2015	Erhai	Natural Resources	Waters
2014-2015	57775020	2015-08-12	8	2015	Erhai Boat Tour	Humanistic Resources	Human Activities
2014-2015	13521194	2015-02-27	2	2015	Erhai	Natural Resources	Waters
2014-2015	70674391	2015-08-05	8	2015	Erhai Boat Tour	Humanistic Resources	Human Activities
2014-2015	5111842	2014-05-27	5	2014	Erhai Boat Tour	Humanistic Resources	Human Activities
2014-2015	12745816	2015-01-14	1	2015	Shongsheng Temple Three Pagodas Cultural Tourism Zone	Humanistic Resources	Religious sites
2014-2015	70674366	2015-08-05	8	2015	Erhai Boat Tour	Humanistic Resources	Human Activities
2014-2015	13514060	2015-02-26	2	2015	Erhai Boat Tour	Humanistic Resources	Human Activities
2014-2015	15943477	2015-05-24	5	2015	Nanzhao Island	Humanistic Resources	Historic gardens
2014-2015	115591870	2015-12-20	12	2015	Shenmatan Grand Ropeway	Natural Resources	Physiography
2014-2015	58613988	2015-10-05	10	2015	Shuanglang	Humanistic Resources	Rural landscape
2014-2015	4601766	2014-05-05	5	2014	Nanzhao Island	Humanistic Resources	Historic gardens
2014-2015	4625065	2014-05-09	5	2014	Shenmatan Grand Ropeway	Natural Resources	Physiography
2014-2015	58532016	2015-09-29	9	2015	Shuanglang	Humanistic Resources	Rural landscape
2014-2015	58710875	2015-10-11	10	2015	Dali Old Town	Humanistic Resources	Historic sites
2014-2015	13371489	2015-02-15	2	2015	Shuanglang	Humanistic Resources	Rural landscape
2014-2015	52745376	2015-06-26	6	2015	Dali Old Town	Humanistic Resources	Historic sites
2014-2015	13285489	2015-02-09	2	2015	Shuanglang	Humanistic Resources	Rural landscape
2014-2015	57861088	2015-08-15	8	2015	Erhai Boat Tour	Humanistic Resources	Human Activities
2014-2015	11994145	2014-12-18	12	2014	Shuanglang	Humanistic Resources	Rural landscape
2014-2015	5201047	2014-06-16	6	2014	Erhai Boat Tour	Humanistic Resources	Human Activities
2014-2015	11303585	2014-11-03	11	2014	Shuanglang	Humanistic Resources	Rural landscape
2014-2015	13860981	2015-04-07	4	2015	Nanzhao Island	Humanistic Resources	Historic gardens
2014-2015	13668466	2015-03-16	3	2015	Nanzhao Island	Humanistic Resources	Historic gardens
2014-2015	17437092	2015-06-05	6	2015	Tianlong Eight Film City	Humanistic Resources	Theme park
2014-2015	15773728	2015-05-07	5	2015	Shuanglang	Humanistic Resources	Rural landscape
2014-2015	59612628	2015-10-23	10	2015	Shuanglang	Humanistic Resources	Rural landscape
2014-2015	114589420	2014-08-25	8	2014	Nanzhao Island	Humanistic Resources	Historic gardens
2014-2015	58229195	2015-09-09	9	2015	Dali Old Town	Humanistic Resources	Historic sites
2014-2015	15891915	2015-05-19	5	2015	Shuanglang	Humanistic Resources	Rural landscape
2014-2015	5411984	2014-07-03	7	2014	Nanzhao Island	Humanistic Resources	Historic gardens
2014-2015	12996366	2015-01-23	1	2015	Shuanglang	Humanistic Resources	Rural landscape
2014-2015	114942939	2015-04-04	4	2015	Butterfly Spring	Humanistic Resources	Historic gardens
2014-2015	57769981	2015-08-12	8	2015	Erhai Boat Tour	Humanistic Resources	Human Activities
2014-2015	13099590	2015-01-30	1	2015	Butterfly Spring	Humanistic Resources	Historic gardens
2014-2015	5135282	2014-06-01	6	2014	Butterfly Spring	Humanistic Resources	Historic gardens
2014-2015	11617831	2014-12-03	12	2014	Erhai Boat Tour	Humanistic Resources	Human Activities
2014-2015	114856965	2015-03-13	3	2015	Nanzhao Island	Humanistic Resources	Historic gardens
2014-2015	4624959	2014-05-09	5	2014	Erhai Boat Tour	Humanistic Resources	Human Activities
2014-2015	115280267	2015-08-15	8	2015	Shenmatan Grand Ropeway	Natural Resources	Physiography
2014-2015	58229105	2015-09-09	9	2015	Erhai	Natural Resources	Waters
2014-2015	57745651	2015-08-10	8	2015	Shuanglang	Humanistic Resources	Rural landscape
2014-2015	114940717	2015-05-07	5	2015	Butterfly Spring	Humanistic Resources	Historic gardens
2014-2015	5163400	2014-06-06	6	2014	Erhai Boat Tour	Humanistic Resources	Human Activities
2014-2015	6477695	2014-07-24	7	2014	Tianlong Eight Film City	Humanistic Resources	Theme park
2014-2015	58283204	2015-09-13	9	2015	Erhai Boat Tour	Humanistic Resources	Human Activities
2014-2015	66696613	2015-11-20	11	2015	Shuanglang	Humanistic Resources	Rural landscape
2014-2015	58909686	2015-10-20	10	2015	CangShan Mountain	Natural Resources	Physiography
2014-2015	115031488	2015-06-10	6	2015	Nanzhao Island	Humanistic Resources	Historic gardens
2014-2015	16004614	2015-06-01	6	2015	Nanzhao Island	Humanistic Resources	Historic gardens
2014-2015	52821490	2015-07-07	7	2015	CangShan Mountain	Natural Resources	Physiography
2014-2015	11419850	2014-11-16	11	2014	Nanzhao Island	Humanistic Resources	Historic gardens
2014-2015	68988803	2015-12-30	12	2015	Dali Old Town	Humanistic Resources	Historic sites
2014-2015	13637629	2015-03-13	3	2015	CangShan Mountain	Natural Resources	Physiography
2014-2015	114887170	2015-04-02	4	2015	Butterfly Spring	Humanistic Resources	Historic gardens
2014-2015	4617639	2014-05-07	5	2014	Shuanglang	Humanistic Resources	Rural landscape
2014-2015	10738338	2014-08-27	8	2014	Erhai Boat Tour	Humanistic Resources	Human Activities
2014-2015	59653793	2015-10-26	10	2015	Erhai	Natural Resources	Waters
2014-2015	58837443	2015-10-16	10	2015	Shuanglang	Humanistic Resources	Rural landscape
2014-2015	16133381	2015-06-03	6	2015	Butterfly Spring	Humanistic Resources	Historic gardens
2014-2015	58535273	2015-09-29	9	2015	Shuanglang	Humanistic Resources	Rural landscape
2014-2015	11413720	2014-11-15	11	2014	Nanzhao Island	Humanistic Resources	Historic gardens
2014-2015	114934991	2015-05-07	5	2015	Butterfly Spring	Humanistic Resources	Historic gardens
2014-2015	57742834	2015-08-10	8	2015	Dali Old Town	Humanistic Resources	Historic sites
2014-2015	57612628	2015-08-04	8	2015	Shuanglang	Humanistic Resources	Rural landscape
2014-2015	58585223	2015-10-03	10	2015	Erhai Boat Tour	Humanistic Resources	Human Activities
2014-2015	115549201	2015-11-16	11	2015	Nanzhao Island	Humanistic Resources	Historic gardens
2014-2015	60032756	2015-11-14	11	2015	Shuanglang	Humanistic Resources	Rural landscape
2014-2015	68361592	2015-12-21	12	2015	Dali Old Town	Humanistic Resources	Historic sites
2014-2015	66752883	2015-11-25	11	2015	Shuanglang	Humanistic Resources	Rural landscape
2014-2015	58222715	2015-09-08	9	2015	Shuanglang	Humanistic Resources	Rural landscape
2014-2015	115399606	2015-10-02	10	2015	Nanzhao Island	Humanistic Resources	Historic gardens
2014-2015	15932691	2015-05-23	5	2015	Shuanglang	Humanistic Resources	Rural landscape
2014-2015	57881161	2015-08-17	8	2015	Nanzhao Island	Humanistic Resources	Historic gardens
2014-2015	66711298	2015-11-22	11	2015	Dali Old Town	Humanistic Resources	Historic sites
2014-2015	115073793	2015-07-08	7	2015	Nanzhao Island	Humanistic Resources	Historic gardens
2014-2015	58279492	2015-09-13	9	2015	Dali Old Town	Humanistic Resources	Historic sites
2014-2015	11070097	2014-10-08	10	2014	Nanzhao Island	Humanistic Resources	Historic gardens
2014-2015	66728881	2015-11-23	11	2015	Erhai	Natural Resources	Waters
2014-2015	70674485	2015-02-04	2	2015	Erhai Boat Tour	Humanistic Resources	Human Activities
2014-2015	13229027	2015-02-06	2	2015	Erhai	Natural Resources	Waters
2014-2015	59634251	2015-10-25	10	2015	Dali Old Town	Humanistic Resources	Historic sites
2014-2015	10699194	2014-08-21	8	2014	Butterfly Spring	Humanistic Resources	Historic gardens
2014-2015	15882940	2015-05-18	5	2015	Dali Old Town	Humanistic Resources	Historic sites
2014-2015	13978390	2015-04-17	4	2015	Dali Old Town	Humanistic Resources	Historic sites
2014-2015	52969462	2015-07-21	7	2015	Nanzhao Island	Humanistic Resources	Historic gardens
[truncated: 34,470 more rows]
